# Supplementary material for: A new method for a priori practical identifiability
Source: PLoS One. 2025 Jul 17;20(7):e0327593. doi: 10.1371/journal.pone.0327593 (PMC12270335; doi:10.1371/journal.pone.0327593)
Supplement: S2 File — Currently contains entries for NF-κB model. (MW) [file pone.0327593.s002.mw]

<?xml version="1.0" encoding="UTF-8"?>
<Worksheet>
<Version major="2021" minor="0"/>
<Label-Scheme value="2" prefix=""/>
<View-Properties presentation="true" autoexpanding_sections="true" UserProfileName="Maple Default Profile" NumericFormat-ApplyInteger="true" NumericFormat-ApplyRational="true" NumericFormat-ApplyExponent="false" editable="true">
</View-Properties>
<MapleNet-Properties prettyprint="3" warnlevel="3" compactdisplay="false" preplot="" helpbrowser="standard" displayprecision="-1" echo="1" scientificx="true" unitattributes="&quot;fontweight&quot; = &quot;bold&quot;" imaginaryunit="I" longdelim="true" elisiontermsthreshold="10000" elisiondigitsafter="100" elisiondigitsbefore="100" plotdevice="inline" errorbreak="1" plotoptions="" plotdriver="opengl" quiet="false" elisiontermsbefore="100" elisiontermsafter="100" historytimestamp="false" screenwidth="79" indentamount="4" plotoutput="terminal" screenpixelheight="1080" rtablesize="[10, 10]" useclientjvm="true" format="worksheet" labelwidth="20" postplot="" typesetting="extended" ansi="false" ansicolor="[]" elisiondigitsthreshold="10000" showassumed="1" ansilprint="false" trailingsemicolon="true" errorcursor="false" labelling="true" screenheight="25" prompt="&gt; " verboseproc="1" latexwidth="8.0" ShowLabels="true"/>
<Styles>
<Font name="Heading 1" background="[255,255,255]" bold="true" executable="false" family="Times New Roman" foreground="[0,0,0]" italic="false" opaque="false" readonly="false" size="18" subscript="false" superscript="false" underline="false" placeholder="false"/>
<Font name="Warning" background="[255,255,255]" bold="false" executable="false" family="Courier New" foreground="[0,0,255]" italic="false" opaque="false" readonly="true" size="12" subscript="false" superscript="false" underline="false" placeholder="false"/>
<Font name="2D Output" background="[255,255,255]" bold="false" executable="false" family="Times New Roman" foreground="[0,0,255]" italic="false" opaque="false" readonly="true" size="12" subscript="false" superscript="false" underline="false" placeholder="false"/>
<Font name="Heading 4" background="[255,255,255]" bold="false" executable="false" family="Times New Roman" foreground="[0,0,0]" italic="true" opaque="false" readonly="false" size="12" subscript="false" superscript="false" underline="false" placeholder="false"/>
<Font name="Line Printed Output" background="[255,255,255]" bold="false" executable="false" family="Courier New" foreground="[0,0,255]" italic="false" opaque="false" readonly="true" size="12" subscript="false" superscript="false" underline="false" placeholder="false"/>
<Font name="Heading 2" background="[255,255,255]" bold="true" executable="false" family="Times New Roman" foreground="[0,0,0]" italic="false" opaque="false" readonly="false" size="16" subscript="false" superscript="false" underline="false" placeholder="false"/>
<Font name="Maple Output" background="[255,255,255]" bold="false" executable="false" family="Times New Roman" foreground="[0,0,0]" italic="false" opaque="false" readonly="false" size="12" subscript="false" superscript="false" underline="false" placeholder="false"/>
<Font name="2D Inert Output" background="[255,255,255]" bold="false" executable="true" family="Times New Roman" foreground="[144,144,144]" italic="false" opaque="false" readonly="false" size="12" subscript="false" superscript="false" underline="false" placeholder="false"/>
<Font name="Heading 3" background="[255,255,255]" bold="true" executable="false" family="Times New Roman" foreground="[0,0,0]" italic="true" opaque="false" readonly="false" size="14" subscript="false" superscript="false" underline="false" placeholder="false"/>
<Font name="Diagnostic" background="[255,255,255]" bold="false" executable="false" family="Courier New" foreground="[40,120,40]" italic="false" opaque="false" readonly="true" size="12" subscript="false" superscript="false" underline="false" placeholder="false"/>
<Font name="Ordered List 1" background="[255,255,255]" bold="false" executable="false" family="Times New Roman" foreground="[0,0,0]" italic="false" opaque="false" readonly="false" size="12" subscript="false" superscript="false" underline="false" placeholder="false"/>
<Font name="Maple Input" background="[255,255,255]" bold="true" executable="true" family="Courier New" foreground="[120,0,14]" italic="false" opaque="false" readonly="false" size="12" subscript="false" superscript="false" underline="false" placeholder="false"/>
<Font name="Text Output" background="[255,255,255]" bold="false" executable="false" family="Courier New" foreground="[0,0,255]" italic="false" opaque="false" readonly="true" size="12" subscript="false" superscript="false" underline="false" placeholder="false"/>
<Font name="Ordered List 2" background="[255,255,255]" bold="false" executable="false" family="Times New Roman" foreground="[0,0,0]" italic="false" opaque="false" readonly="false" size="12" subscript="false" superscript="false" underline="false" placeholder="false"/>
<Font name="Ordered List 3" background="[255,255,255]" bold="false" executable="false" family="Times New Roman" foreground="[0,0,0]" italic="false" opaque="false" readonly="false" size="12" subscript="false" superscript="false" underline="false" placeholder="false"/>
<Font name="Ordered List 4" background="[255,255,255]" bold="false" executable="false" family="Times New Roman" foreground="[0,0,0]" italic="false" opaque="false" readonly="false" size="12" subscript="false" superscript="false" underline="false" placeholder="false"/>
<Font name="Ordered List 5" background="[255,255,255]" bold="false" executable="false" family="Times New Roman" foreground="[0,0,0]" italic="false" opaque="false" readonly="false" size="12" subscript="false" superscript="false" underline="false" placeholder="false"/>
<Font name="Annotation Title" background="[255,255,255]" bold="true" executable="false" family="Times New Roman" foreground="[0,0,0]" italic="false" opaque="false" readonly="false" size="18" subscript="false" superscript="false" underline="false" placeholder="false"/>
<Font name="Header and Footer" background="[255,255,255]" bold="false" executable="false" family="Times New Roman" foreground="[0,0,0]" italic="false" opaque="false" readonly="false" size="10" subscript="false" superscript="false" underline="false" placeholder="false"/>
<Font name="HyperlinkError" background="[255,255,255]" bold="false" executable="false" family="Courier New" foreground="[255,0,255]" italic="false" opaque="false" readonly="true" size="12" subscript="false" superscript="false" underline="true" placeholder="false"/>
<Font name="Atomic Variable" background="[255,255,255]" bold="false" executable="false" family="Times New Roman" foreground="[175,0,175]" italic="true" opaque="false" readonly="false" size="12" subscript="false" superscript="false" underline="false" placeholder="false"/>
<Font name="HyperlinkWarning" background="[255,255,255]" bold="false" executable="false" family="Courier New" foreground="[0,0,255]" italic="false" opaque="false" readonly="true" size="12" subscript="false" superscript="false" underline="true" placeholder="false"/>
<Font name="Dictionary Hyperlink" background="[255,255,255]" bold="false" executable="false" family="Times New Roman" foreground="[147,0,15]" italic="false" opaque="false" readonly="false" size="12" subscript="false" superscript="false" underline="true" placeholder="false"/>
<Font name="2D Math" background="[255,255,255]" bold="false" executable="true" family="Times New Roman" foreground="[0,0,0]" italic="false" opaque="false" readonly="false" size="12" subscript="false" superscript="false" underline="false" placeholder="false"/>
<Font name="Bullet Item" background="[255,255,255]" bold="false" executable="false" family="Times New Roman" foreground="[0,0,0]" italic="false" opaque="false" readonly="false" size="12" subscript="false" superscript="false" underline="false" placeholder="false"/>
<Font name="Maple Plot" background="[255,255,255]" bold="false" executable="false" family="Times New Roman" foreground="[0,0,0]" italic="false" opaque="false" readonly="false" size="12" subscript="false" superscript="false" underline="false" placeholder="false"/>
<Font name="Annotation Text" background="[255,255,255]" bold="false" executable="false" family="Times New Roman" foreground="[0,0,0]" italic="false" opaque="false" readonly="false" size="12" subscript="false" superscript="false" underline="false" placeholder="false"/>
<Font name="List Item" background="[255,255,255]" bold="false" executable="false" family="Times New Roman" foreground="[0,0,0]" italic="false" opaque="false" readonly="false" size="12" subscript="false" superscript="false" underline="false" placeholder="false"/>
<Font name="Dash Item" background="[255,255,255]" bold="false" executable="false" family="Times New Roman" foreground="[0,0,0]" italic="false" opaque="false" readonly="false" size="12" subscript="false" superscript="false" underline="false" placeholder="false"/>
<Font name="2D Input" background="[255,255,255]" bold="false" executable="true" family="Times New Roman" foreground="[0,0,0]" italic="false" opaque="false" readonly="false" size="12" subscript="false" superscript="false" underline="false" placeholder="false"/>
<Font name="Error" background="[255,255,255]" bold="false" executable="false" family="Courier New" foreground="[255,0,255]" italic="false" opaque="false" readonly="true" size="12" subscript="false" superscript="false" underline="false" placeholder="false"/>
<Font name="Title" background="[255,255,255]" bold="true" executable="false" family="Times New Roman" foreground="[0,0,0]" italic="false" opaque="false" readonly="false" size="18" subscript="false" superscript="false" underline="false" placeholder="false"/>
<Font name="Text" background="[255,255,255]" bold="false" executable="false" family="Times New Roman" foreground="[0,0,0]" italic="false" opaque="false" readonly="false" size="12" subscript="false" superscript="false" underline="false" placeholder="false"/>
<Font name="Normal" background="[255,255,255]" bold="false" executable="false" family="Times New Roman" foreground="[0,0,0]" italic="false" opaque="false" readonly="false" size="12" subscript="false" superscript="false" underline="false" placeholder="false"/>
<Font name="Caption Reference" background="[255,255,255]" bold="true" executable="false" family="Times New Roman" foreground="[0,0,0]" italic="false" opaque="false" readonly="false" size="12" subscript="false" superscript="false" underline="false" placeholder="false"/>
<Font name="Code" background="[255,255,255]" bold="false" executable="false" family="Courier New" foreground="[255,0,0]" italic="false" opaque="false" readonly="false" size="12" subscript="false" superscript="false" underline="false" placeholder="false"/>
<Font name="Maple Input Placeholder" background="[255,255,255]" bold="true" executable="true" family="Courier New" foreground="[200,0,200]" italic="false" opaque="false" readonly="false" size="12" subscript="false" superscript="false" underline="false" placeholder="true"/>
<Font name="Equation Label" background="[255,255,255]" bold="true" executable="false" family="Times New Roman" foreground="[0,0,0]" italic="false" opaque="false" readonly="false" size="12" subscript="false" superscript="false" underline="false" placeholder="false"/>
<Font name="Author" background="[255,255,255]" bold="false" executable="false" family="Times New Roman" foreground="[0,0,0]" italic="false" opaque="false" readonly="false" size="12" subscript="false" superscript="false" underline="false" placeholder="false"/>
<Font name="Hyperlink" background="[255,255,255]" bold="false" executable="false" family="Times New Roman" foreground="[0,128,128]" italic="false" opaque="false" readonly="false" size="12" subscript="false" superscript="false" underline="true" placeholder="false"/>
<Font name="Caption Text" background="[255,255,255]" bold="true" executable="false" family="Times New Roman" foreground="[0,0,0]" italic="false" opaque="false" readonly="false" size="12" subscript="false" superscript="false" underline="false" placeholder="false"/>
<Layout name="Heading 1" alignment="left" bullet="none" firstindent="0" leftmargin="0" rightmargin="0" linespacing="0.0" spaceabove="8" spacebelow="4" linebreak="space" pagebreak-before="false" initial="0" bulletsuffix=""/>
<Layout name="Warning" alignment="left" bullet="none" firstindent="0" leftmargin="0" rightmargin="0" linespacing="0.0" spaceabove="0" spacebelow="0" linebreak="space" pagebreak-before="false" initial="0" bulletsuffix=""/>
<Layout name="Heading 4" alignment="left" bullet="none" firstindent="0" leftmargin="0" rightmargin="0" linespacing="0.0" spaceabove="0" spacebelow="0" linebreak="space" pagebreak-before="false" initial="0" bulletsuffix=""/>
<Layout name="Line Printed Output" alignment="left" bullet="none" firstindent="0" leftmargin="0" rightmargin="0" linespacing="0.0" spaceabove="0" spacebelow="0" linebreak="any" pagebreak-before="false" initial="0" bulletsuffix=""/>
<Layout name="Heading 2" alignment="left" bullet="none" firstindent="0" leftmargin="0" rightmargin="0" linespacing="0.0" spaceabove="8" spacebelow="2" linebreak="space" pagebreak-before="false" initial="0" bulletsuffix=""/>
<Layout name="Maple Output" alignment="centred" bullet="none" firstindent="0" leftmargin="0" rightmargin="0" linespacing="0.3" spaceabove="0" spacebelow="0" linebreak="space" pagebreak-before="false" initial="0" bulletsuffix=""/>
<Layout name="Heading 3" alignment="left" bullet="none" firstindent="0" leftmargin="0" rightmargin="0" linespacing="0.0" spaceabove="0" spacebelow="0" linebreak="space" pagebreak-before="false" initial="0" bulletsuffix=""/>
<Layout name="Diagnostic" alignment="left" bullet="none" firstindent="0" leftmargin="0" rightmargin="0" linespacing="0.0" spaceabove="0" spacebelow="0" linebreak="any" pagebreak-before="false" initial="0" bulletsuffix=""/>
<Layout name="Ordered List 1" alignment="left" bullet="numeric" firstindent="0" leftmargin="0" rightmargin="0" linespacing="0.0" spaceabove="3" spacebelow="3" linebreak="space" pagebreak-before="false" initial="-1" bulletsuffix="."/>
<Layout name="Text Output" alignment="left" bullet="none" firstindent="0" leftmargin="0" rightmargin="0" linespacing="0.0" spaceabove="0" spacebelow="0" linebreak="newline" pagebreak-before="false" initial="0" bulletsuffix=""/>
<Layout name="Ordered List 2" alignment="left" bullet="alphabetic" firstindent="0" leftmargin="36" rightmargin="0" linespacing="0.0" spaceabove="3" spacebelow="3" linebreak="space" pagebreak-before="false" initial="-1" bulletsuffix="."/>
<Layout name="Ordered List 3" alignment="left" bullet="roman" firstindent="0" leftmargin="72" rightmargin="0" linespacing="0.0" spaceabove="3" spacebelow="3" linebreak="space" pagebreak-before="false" initial="-1" bulletsuffix="."/>
<Layout name="Ordered List 4" alignment="left" bullet="ALPHABETIC" firstindent="0" leftmargin="108" rightmargin="0" linespacing="0.0" spaceabove="3" spacebelow="3" linebreak="space" pagebreak-before="false" initial="-1" bulletsuffix="."/>
<Layout name="Ordered List 5" alignment="left" bullet="ROMAN" firstindent="0" leftmargin="144" rightmargin="0" linespacing="0.0" spaceabove="3" spacebelow="3" linebreak="space" pagebreak-before="false" initial="-1" bulletsuffix="."/>
<Layout name="Annotation Title" alignment="centred" bullet="none" firstindent="0" leftmargin="0" rightmargin="0" linespacing="0.0" spaceabove="12" spacebelow="12" linebreak="space" pagebreak-before="false" initial="0" bulletsuffix=""/>
<Layout name="HyperlinkError" alignment="left" bullet="none" firstindent="0" leftmargin="0" rightmargin="0" linespacing="0.0" spaceabove="0" spacebelow="0" linebreak="space" pagebreak-before="false" initial="0" bulletsuffix=""/>
<Layout name="HyperlinkWarning" alignment="left" bullet="none" firstindent="0" leftmargin="0" rightmargin="0" linespacing="0.0" spaceabove="0" spacebelow="0" linebreak="space" pagebreak-before="false" initial="0" bulletsuffix=""/>
<Layout name="Bullet Item" alignment="left" bullet="dot" firstindent="0" leftmargin="0" rightmargin="0" linespacing="0.0" spaceabove="3" spacebelow="3" linebreak="space" pagebreak-before="false" initial="0" bulletsuffix=""/>
<Layout name="Maple Plot" alignment="centred" bullet="none" firstindent="0" leftmargin="0" rightmargin="0" linespacing="0.0" spaceabove="0" spacebelow="0" linebreak="space" pagebreak-before="false" initial="0" bulletsuffix=""/>
<Layout name="List Item" alignment="left" bullet="indent" firstindent="0" leftmargin="0" rightmargin="0" linespacing="0.0" spaceabove="3" spacebelow="3" linebreak="space" pagebreak-before="false" initial="0" bulletsuffix=""/>
<Layout name="Dash Item" alignment="left" bullet="dash" firstindent="0" leftmargin="0" rightmargin="0" linespacing="0.0" spaceabove="3" spacebelow="3" linebreak="space" pagebreak-before="false" initial="0" bulletsuffix=""/>
<Layout name="Error" alignment="left" bullet="none" firstindent="0" leftmargin="0" rightmargin="0" linespacing="0.0" spaceabove="0" spacebelow="0" linebreak="space" pagebreak-before="false" initial="0" bulletsuffix=""/>
<Layout name="Title" alignment="centred" bullet="none" firstindent="0" leftmargin="0" rightmargin="0" linespacing="0.0" spaceabove="12" spacebelow="12" linebreak="space" pagebreak-before="false" initial="0" bulletsuffix=""/>
<Layout name="Normal" alignment="left" bullet="none" firstindent="0" leftmargin="0" rightmargin="0" linespacing="0.0" spaceabove="0" spacebelow="0" linebreak="space" pagebreak-before="false" initial="0" bulletsuffix=""/>
<Layout name="Author" alignment="centred" bullet="none" firstindent="0" leftmargin="0" rightmargin="0" linespacing="0.0" spaceabove="8" spacebelow="8" linebreak="space" pagebreak-before="false" initial="0" bulletsuffix=""/>
<Pencil-style name="Pencil 1" pen-color="[0,0,0]" pen-height="1.0" pen-width="1.0" pen-opacity="1.0"/>
<Pencil-style name="Pencil 2" pen-color="[0,0,255]" pen-height="1.0" pen-width="1.0" pen-opacity="1.0"/>
<Pencil-style name="Pencil 3" pen-color="[0,0,0]" pen-height="3.0" pen-width="3.0" pen-opacity="1.0"/>
<Pencil-style name="Pencil 4" pen-color="[0,0,255]" pen-height="3.0" pen-width="3.0" pen-opacity="1.0"/>
<Pencil-style name="Pencil 5" pen-color="[255,0,0]" pen-height="5.0" pen-width="5.0" pen-opacity="1.0"/>
<Highlighter-style name="Highlighter 5" pen-color="[255,255,0]" pen-height="48.0" pen-width="48.0" pen-opacity="0.8"/>
<Highlighter-style name="Highlighter 3" pen-color="[51,255,0]" pen-height="24.0" pen-width="24.0" pen-opacity="0.8"/>
<Highlighter-style name="Highlighter 4" pen-color="[0,255,255]" pen-height="32.0" pen-width="32.0" pen-opacity="0.8"/>
<Highlighter-style name="Highlighter 1" pen-color="[255,153,255]" pen-height="12.0" pen-width="8.0" pen-opacity="0.8"/>
<Highlighter-style name="Highlighter 2" pen-color="[255,204,0]" pen-height="14.0" pen-width="14.0" pen-opacity="0.8"/>
</Styles>
<Startup-Code startupcode=""/>
<Task-table>
    <Task-category name="&lt;default&gt;"/>
</Task-table>
<Task/><Presentation-Block>
<Group view="presentation" hide-input="false" inline-output="false" labelreference="L1" drawlabel="true" applyint="true" applyrational="true" applyexponent="false">
<Input><Text-field style="Text" layout="Normal"><Equation executable="true" style="2D Math" input-equation="" display="LUklbXJvd0c2Iy9JK21vZHVsZW5hbWVHNiJJLFR5cGVzZXR0aW5nR0koX3N5c2xpYkdGJzZCLUkjbW9HRiQ2LVEiI0YnLyUsbWF0aHZhcmlhbnRHUSdub3JtYWxGJy8lJmZlbmNlR1EmZmFsc2VGJy8lKnNlcGFyYXRvckdGNC8lKXN0cmV0Y2h5R0Y0LyUqc3ltbWV0cmljR0Y0LyUobGFyZ2VvcEdGNC8lLm1vdmFibGVsaW1pdHNHRjQvJSdhY2NlbnRHRjQvJSdsc3BhY2VHUSYwLjBlbUYnLyUncnNwYWNlR0ZDLUkjbWlHRiQ2JVFIfkV4YW1wbGV+Mi41On5Ecm9zb3BoaWxhflBlcmlvZH5Qcm90ZWluRicvJSdpdGFsaWNHUSV0cnVlRicvRjBRJ2l0YWxpY0YnLUknbXNwYWNlR0YkNiYvJSdoZWlnaHRHUSYwLjBleEYnLyUmd2lkdGhHRkMvJSZkZXB0aEdGVC8lKmxpbmVicmVha0dRKG5ld2xpbmVGJy1GLDYtUSJ+RidGL0YyRjVGN0Y5RjtGPUY/RkFGREYrLUZHNiVRanB+Q29kZX5jYWxjdWxhdGVzfnRoZX5pZGVudGlmaWFibGV+c3RhdGVzfmFuZH5wYXJhbWV0ZXJzfmZvcn50aGV+b25lLW91dHB1dH5tb2RlbH5mb3J+bnVtYXh+PX4yMUYnRkpGTUZPRmZuRistRkc2JVFib35SdW5+d2l0aH5udW1heH49fjAsLi4uLDIxfnRvfnZlcmlmeX50aGV+b25lLW91dHB1dH5yZXN1bHRzfm9mfkZpZ3VyZX41RidGSkZNRk9GZm5GKy1GRzYlUUJ+VG9+Y2hlY2t+dGhlfnR3by1vdXRwdXR+cmVzdWx0czpGJ0ZKRk1GT0ZmbkYrLUZHNiVRaW5+YWZ0ZXJ+Ink9UE4ifmFkZH4iLH55Mj1NMCJ+YW5kfmFkZH4ieTIifnRvfnRoZX5saXN0fiJvdXRwdXRzIkYnRkpGTUZPRmZuRk8tRlA2JkZSRlVGVy9GWlElYXV0b0YnLUZHNiVRKHJlc3RhcnRGJ0ZKRk0tRiw2LVEiOkYnRi9GMkY1RjdGOUY7Rj1GPy9GQlEsMC4yNzc3Nzc4ZW1GJy9GRUZgcEZPRmZuLUZHNiVRK3ByaW50bGV2ZWxGJ0ZKRk0tRiw2LVEqJmNvbG9uZXE7RidGL0YyRjVGN0Y5RjtGPUY/Rl9wRmFwLUkjbW5HRiQ2JFEiMkYnRi8tRiw2LVEiO0YnRi9GMi9GNkZMRjdGOUY7Rj1GP0ZBRmFwLyUrZXhlY3V0YWJsZUdGNEYv">LUklbXJvd0c2Iy9JK21vZHVsZW5hbWVHNiJJLFR5cGVzZXR0aW5nR0koX3N5c2xpYkdGJzZCLUkjbW9HRiQ2LVEiI0YnLyUsbWF0aHZhcmlhbnRHUSdub3JtYWxGJy8lJmZlbmNlR1EmZmFsc2VGJy8lKnNlcGFyYXRvckdGNC8lKXN0cmV0Y2h5R0Y0LyUqc3ltbWV0cmljR0Y0LyUobGFyZ2VvcEdGNC8lLm1vdmFibGVsaW1pdHNHRjQvJSdhY2NlbnRHRjQvJSdsc3BhY2VHUSYwLjBlbUYnLyUncnNwYWNlR0ZDLUkjbWlHRiQ2JVFIfkV4YW1wbGV+Mi41On5Ecm9zb3BoaWxhflBlcmlvZH5Qcm90ZWluRicvJSdpdGFsaWNHUSV0cnVlRicvRjBRJ2l0YWxpY0YnLUknbXNwYWNlR0YkNiYvJSdoZWlnaHRHUSYwLjBleEYnLyUmd2lkdGhHRkMvJSZkZXB0aEdGVC8lKmxpbmVicmVha0dRKG5ld2xpbmVGJy1GLDYtUSJ+RidGL0YyRjVGN0Y5RjtGPUY/RkFGREYrLUZHNiVRanB+Q29kZX5jYWxjdWxhdGVzfnRoZX5pZGVudGlmaWFibGV+c3RhdGVzfmFuZH5wYXJhbWV0ZXJzfmZvcn50aGV+b25lLW91dHB1dH5tb2RlbH5mb3J+bnVtYXh+PX4yMUYnRkpGTUZPRmZuRistRkc2JVFib35SdW5+d2l0aH5udW1heH49fjAsLi4uLDIxfnRvfnZlcmlmeX50aGV+b25lLW91dHB1dH5yZXN1bHRzfm9mfkZpZ3VyZX41RidGSkZNRk9GZm5GKy1GRzYlUUJ+VG9+Y2hlY2t+dGhlfnR3by1vdXRwdXR+cmVzdWx0czpGJ0ZKRk1GT0ZmbkYrLUZHNiVRaW5+YWZ0ZXJ+Ink9UE4ifmFkZH4iLH55Mj1NMCJ+YW5kfmFkZH4ieTIifnRvfnRoZX5saXN0fiJvdXRwdXRzIkYnRkpGTUZPRmZuRk8tRlA2JkZSRlVGVy9GWlElYXV0b0YnLUZHNiVRKHJlc3RhcnRGJ0ZKRk0tRiw2LVEiOkYnRi9GMkY1RjdGOUY7Rj1GPy9GQlEsMC4yNzc3Nzc4ZW1GJy9GRUZgcEZPRmZuLUZHNiVRK3ByaW50bGV2ZWxGJ0ZKRk0tRiw2LVEqJmNvbG9uZXE7RidGL0YyRjVGN0Y5RjtGPUY/Rl9wRmFwLUkjbW5HRiQ2JFEiMkYnRi8tRiw2LVEiO0YnRi9GMi9GNkZMRjdGOUY7Rj1GP0ZBRmFwLyUrZXhlY3V0YWJsZUdGNEYv</Equation></Text-field>
</Input>
<Output><Text-field style="2D Output" layout="Maple Output"><Equation executable="false" style="2D Output" display="LUklbXJvd0c2Iy9JK21vZHVsZW5hbWVHNiJJLFR5cGVzZXR0aW5nR0koX3N5c2xpYkdGJzYmLUkjbWlHRiQ2JVErcHJpbnRsZXZlbEYnLyUnaXRhbGljR1EldHJ1ZUYnLyUsbWF0aHZhcmlhbnRHUSdpdGFsaWNGJy1JI21vR0YkNi1RKSZBc3NpZ247RicvRjNRJ25vcm1hbEYnLyUmZmVuY2VHUSZmYWxzZUYnLyUqc2VwYXJhdG9yR0Y9LyUpc3RyZXRjaHlHRj0vJSpzeW1tZXRyaWNHRj0vJShsYXJnZW9wR0Y9LyUubW92YWJsZWxpbWl0c0dGPS8lJ2FjY2VudEdGPS8lJ2xzcGFjZUdRLDAuMjc3Nzc3OGVtRicvJSdyc3BhY2VHRkwtSSNtbkdGJDYkUSIyRidGOUY5">LV9JLFR5cGVzZXR0aW5nRzYkJSpwcm90ZWN0ZWRHSShfc3lzbGliRzYiSSxtcHJpbnRzbGFzaEdGKDYkNyM+SStwcmludGxldmVsR0YoIiIjNyNGLg==</Equation></Text-field>
</Output>
</Group></Presentation-Block><Presentation-Block>
<Group view="presentation" hide-input="false" inline-output="false" labelreference="L2" drawlabel="true" applyint="true" applyrational="true" applyexponent="false">
<Input><Text-field style="Text" layout="Normal" bulletsuffix="."><Equation executable="true" style="2D Math" input-equation="" display="LUklbXJvd0c2Iy9JK21vZHVsZW5hbWVHNiJJLFR5cGVzZXR0aW5nR0koX3N5c2xpYkdGJzZkdS1JI21vR0YkNi9RIiNGJy8lJ2ZhbWlseUdRLENvdXJpZXJ+TmV3RicvJTBmb250X3N0eWxlX25hbWVHUSkyRH5JbnB1dEYnLyUsbWF0aHZhcmlhbnRHUSdub3JtYWxGJy8lJmZlbmNlR1EmZmFsc2VGJy8lKnNlcGFyYXRvckdGOi8lKXN0cmV0Y2h5R0Y6LyUqc3ltbWV0cmljR0Y6LyUobGFyZ2VvcEdGOi8lLm1vdmFibGVsaW1pdHNHRjovJSdhY2NlbnRHRjovJSdsc3BhY2VHUSYwLjBlbUYnLyUncnNwYWNlR0ZJLUkjbWlHRiQ2J1FmckVudGVyfmVxdWF0aW9uczt+bmFtZXN+b2Z+c3RhdGVzLH5wYXJhbWV0ZXIsfm91dHB1dHMsfmlucHV0czt+ZGVncmVlfmFuZH5oZWlnaHQ7fmxvd2VzdH5jb21tb25+ZGVub21pbmF0b3J+b2Z+YWxsfmVxdWF0aW9uc0YnRi8vJSdpdGFsaWNHUSV0cnVlRidGMi9GNlEnaXRhbGljRictSSdtc3BhY2VHRiQ2Ji8lJ2hlaWdodEdRJjAuMGV4RicvJSZ3aWR0aEdGSS8lJmRlcHRoR0ZaLyUqbGluZWJyZWFrR1EobmV3bGluZUYnLUZWNiZGWEZlbkZnbi9Gam5RJWF1dG9GJy1GTTYnUSl1c2VyZXFuc0YnRi9GUEYyRlMtRiw2L1EqJmNvbG9uZXE7RidGL0YyRjVGOEY7Rj1GP0ZBRkNGRS9GSFEsMC4yNzc3Nzc4ZW1GJy9GS0Znby1JKG1mZW5jZWRHRiQ2KC1GIzZcci1GLDYtUSFGJ0Y1RjhGO0Y9Rj9GQUZDRkVGR0ZKRlUtRk02JlElZGlmZkYnRlBGMkZTLUZqbzYlLUYjNictRk02JlEjTTBGJ0ZQRjJGUy1Gam82JS1GIzYkLUZNNiZRInRGJ0ZQRjJGU0Y1RjJGNS1GLDYuUSIsRidGMkY1RjgvRjxGUkY9Rj9GQUZDRkVGRy9GS1EsMC4zMzMzMzMzZW1GJ0ZfcUY1RjJGNS1GLDYuUSJ+RidGMkY1RjhGO0Y9Rj9GQUZDRkVGR0ZKLUYsNi5RIj1GJ0YyRjVGOEY7Rj1GP0ZBRkNGRUZmb0Zob0ZocS1Gam82JS1GIzYoLUZNNiZRI3ZzRidGUEYyRlMtRiw2LlEiKkYnRjJGNUY4RjtGPUY/RkFGQ0ZFL0ZIUSwwLjE2NjY2NjdlbUYnL0ZLRmlyLUZNNiZRI0tJRidGUEYyRlMtRiw2LlEiXkYnRjJGNUY4RjtGPUY/RkFGQ0ZFL0ZIUSwwLjExMTExMTFlbUYnL0ZLRmJzLUkjbW5HRiQ2JVEiNEYnRjJGNUY1RjJGNS1GLDYuUSIvRidGMkY1RjhGOy9GPkZSRj9GQUZDRkVGaHJGanItRmpvNiUtRiM2KkZbc0Zec0Zkcy1GLDYuUSIrRidGMkY1RjhGO0Y9Rj9GQUZDRkUvRkhRLDAuMjIyMjIyMmVtRicvRktGZHQtRk02JlEjUE5GJ0ZQRjJGU0Zec0Zkc0Y1RjJGNUZocS1GLDYuUSomdW1pbnVzMDtGJ0YyRjVGOEY7Rj1GP0ZBRkNGRUZjdEZldEZocS1Gam82JS1GIzYmLUZNNiZRI3ZtRidGUEYyRlNGZXJGaHBGNUYyRjVGaHMtRmpvNiUtRiM2Ji1GTTYmUSNLbUYnRlBGMkZTRmB0RmhwRjVGMkY1RmJxRlVGXG9GYXAtRmpvNiUtRiM2Jy1GTTYmUSNQMEYnRlBGMkZTRltxRmJxRl9xRjVGMkY1RmhxRltyRmhxLUZqbzYlLUYjNiYtRk02JlEja3NGJ0ZQRjJGU0ZlckZocEY1RjJGNUZocUZpdEZocS1Gam82JS1GIzYmLUZNNiZRI1YxRidGUEYyRlNGZXJGXnZGNUYyRjVGaHMtRmpvNiUtRiM2Ji1GTTYmUSNLMUYnRlBGMkZTRmB0Rl52RjVGMkY1RmhxRmB0RmhxLUZqbzYlLUYjNiYtRk02JlEjVjJGJ0ZQRjJGU0Zlci1GTTYmUSNQMUYnRlBGMkZTRjVGMkY1RmhzLUZqbzYlLUYjNiYtRk02JlEjSzJGJ0ZQRjJGU0ZgdEZdeEY1RjJGNUZicUZVRlxvRmFwLUZqbzYlLUYjNidGXXhGW3FGYnFGX3FGNUYyRjVGaHFGW3JGaHFGaHZGaHNGX3dGaHFGYHRGaHEtRmpvNiUtRiM2Ji1GTTYmUSNWNEYnRlBGMkZTRmVyLUZNNiZRI1AyRidGUEYyRlNGNUYyRjVGaHMtRmpvNiUtRiM2Ji1GTTYmUSNLNEYnRlBGMkZTRmB0RmJ5RjVGMkY1RmhxRml0RmhxRl14RmVyLUZqbzYlLUYjNixGandGaHNGYHhGaHFGYHRGaHEtRk02JlEjVjNGJ0ZQRjJGU0Zocy1Gam82JS1GIzYmLUZNNiZRI0szRidGUEYyRlNGYHRGXXhGNUYyRjVGNUYyRjVGYnFGVUZcb0ZhcC1Gam82JS1GIzYnRmJ5RltxRmJxRl9xRjVGMkY1RmhxRltyRmhxLUZqbzYlLUYjNiZGYHpGZXJGXXhGNUYyRjVGaHNGY3pGaHFGaXRGaHFGYnlGZXItRmpvNiUtRiM2MEZfeUZoc0ZleUZocUZgdEZocS1GTTYmUSNrMUYnRlBGMkZTRmhxRmB0RmhxLUZNNiZRI3ZkRidGUEYyRlNGaHMtRmpvNiUtRiM2Ji1GTTYmUSNLZEYnRlBGMkZTRmB0RmJ5RjVGMkY1RjVGMkY1RmhxRmB0RmhxLUZNNiZRI2syRidGUEYyRlNGZXJGZnRGYnFGVUZcb0ZhcC1Gam82JS1GIzYnRmZ0RltxRmJxRl9xRjVGMkY1RmhxRltyRmhxRmZbbEZlckZieUZocUZpdEZocUZjXGxGZXJGZnRGYnFGVUZocS1GTTYmUSJ5RidGUEYyRlNGaHFGW3JGaHFGZnRGVUZcb0ZecEY1Ri9GMkY1LyUlb3BlbkdRIltGJy8lJmNsb3NlR1EiXUYnLUYsNi9RIjtGJ0YvRjJGNUY4RmVxRj1GP0ZBRkNGRUZHRmhvRlUtRiw2L0ZqcUYvRjJGNUY4RjtGPUY/RkFGQ0ZFRkdGSkZVRistRk02J1FMfmxvd2VzdH5jb21tb25+ZGVub21pbmF0b3J+b2Z+YWxsfmVxdWF0aW9uc0YnRi9GUEYyRlNGVS1GTTYnUSdRZGVub21GJ0YvRlBGMkZTRmNvLUZqbzYmLUYjNistRk02J0Zdc0YvRlBGMkZTLUYsNi9GYHNGL0YyRjVGOEY7Rj1GP0ZBRkNGRUZhc0Zjcy1GZXM2JkZnc0YvRjJGNS1GLDYvRmJ0Ri9GMkY1RjhGO0Y9Rj9GQUZDRkVGY3RGZXQtRk02J0ZodEYvRlBGMkZTRmRebEZmXmwvJStleGVjdXRhYmxlR0Y6RjVGL0YyRjUtRiw2L0ZnckYvRjJGNUY4RjtGPUY/RkFGQ0ZFRmhyRmpyLUZqbzYmLUYjNictRk02J0ZpdUYvRlBGMkZTRmhebC1GTTYnUSJNRidGL0ZQRjJGU0ZcX2xGNUYvRjJGNUZeX2wtRmpvNiYtRiM2Jy1GTTYnRmV3Ri9GUEYyRlNGaF5sLUZNNidGYHZGL0ZQRjJGU0ZcX2xGNUYvRjJGNUZeX2wtRmpvNiYtRiM2Jy1GTTYnRmZ4Ri9GUEYyRlNGaF5sLUZNNidGX3hGL0ZQRjJGU0ZcX2xGNUYvRjJGNUZeX2wtRmpvNiYtRiM2Jy1GTTYnRlt6Ri9GUEYyRlNGaF5sLUZNNidGZHlGL0ZQRjJGU0ZcX2xGNUYvRjJGNUZeX2wtRmpvNiYtRiM2Jy1GTTYnRml6Ri9GUEYyRlNGaF5sRmdgbEZcX2xGNUYvRjJGNUZeX2wtRmpvNiYtRiM2Jy1GTTYnRmJcbEYvRlBGMkZTRmhebEZfYWxGXF9sRjVGL0YyRjVGY11sRlVGXG9GVUZcby1GTTYmUSdzdGF0ZXNGJ0ZQRjJGUy1GLDYuRmVvRjJGNUY4RjtGPUY/RkFGQ0ZFRmZvRmhvLUZqbzYnLUYjNixGaHBGYnFGXnZGYnFGXXhGYnFGYnlGYnFGZnRGNUYyRjVGXV1sRmBdbC1GLDYuUSI6RidGMkY1RjhGO0Y9Rj9GQUZDRkVGZm9GaG9GVUZocS1GTTYmUStwYXJhbWV0ZXJzRidGUEYyRlNGYGJsLUZqbzYnLUYjNkRGYnJGYnFGW3NGYnFGYHVGYnFGZ3VGYnFGZXZGYnFGXHdGYnFGY3dGYnFGandGYnFGZHhGYnFGX3lGYnFGZ3pGYnFGYHpGYnFGaXlGYnFGZltsRmJxRmlbbEZicUZgXGxGYnFGY1xsRjVGMkY1Rl1dbEZgXWxGZmJsRlVGaHEtRk02JlEob3V0cHV0c0YnRlBGMkZTRmBibC1Gam82Jy1GIzYkRmpcbEY1RjJGNUZdXWxGYF1sRmZibEZVRmhxLUZNNiZRJ2lucHV0c0YnRlBGMkZTRmBibEZocS1Gam82Jy1GIzYkRl5wRjVGMkY1Rl1dbEZgXWxGZmJsRlVGXG8tRk02JlEibkYnRlBGMkZTRmBibC1GTTYmUSVub3BzRidGUEYyRlMtRmpvNiUtRiM2JEZdYmxGNUYyRjVGZmJsRlVGaHEtRk02JlEibUYnRlBGMkZTRmBibEZhZGwtRmpvNiUtRiM2JEZgY2xGNUYyRjVGZmJsRlVGaHEtRk02JlEickYnRlBGMkZTRmBibEZhZGwtRmpvNiUtRiM2JEZnY2xGNUYyRjVGZmJsRlVGaHEtRk02JlEibEYnRlBGMkZTRmBibEZhZGwtRmpvNiUtRiM2JEZpYmxGNUYyRjVGZmJsRlVGaHFGVUZocS1GLDYuRi5GMkY1RjhGO0Y9Rj9GQUZDRkVGR0ZKLUZNNiZRam5hbHBoYTF+aW5+KDAsMSl+aXN+YX5sb3dlcn5ib3VuZH5vbn50aGV+cHJvYmFiaWxpdHl+b2Z+c3VjY2VzcztGJ0ZQRjJGU0ZVRmhxLUZNNiZRJ2FscGhhMUYnRlBGMkZTRmBibC1GZXM2JVEkLjk5RidGMkY1RmZibEZVRmhxRlVGaHEtRk02JlEiZEYnRlBGMkZTRmBibC1GZXM2JVEiNUYnRjJGNUZmYmxGaHFGaHFGXWZsLUZNNiZRTmdyZWF0ZXN0fmRlZ3JlZX5vZn5hfm51bWVyYXRvcn5vcn5kZW5vbWluYXRvckYnRlBGMkZTRlVGaHEtRk02JlEiaEYnRlBGMkZTRmBibC1GTTYmUSNsbkYnL0ZRRjpGMkY1LUZqbzYlLUYjNiQtRmVzNiVRIjJGJ0YyRjVGNUYyRjVGZmJsRmhxRl1mbC1GTTYmUV9vbG4oZ3JlYXRlc3R+bnVtYmVyfmlufm51bWVyYXRvcn5vcn5kZW5vbWluYXRvcn5vZn5hfmNvZWZmaWNpZW50fit+MSlGJ0ZQRjJGU0ZVRmhxRlVGaHFGXWZsLUZNNiZROXNldHN+ZWFjaH5udVtpXX50b35udW1heEYnRlBGMkZTRlVGaHEtRk02JlEmbnVtYXhGJ0ZQRjJGU0ZgYmwtRmVzNiVRIzIxRidGMkY1RmZibEZVRmhxLUZNNiZRKXVuYXNzaWduRidGUEYyRlMtRmpvNiUtRiM2Ji1GLDYuUSInRidGMkY1RjhGO0Y9Rj9GQUZDRkVGYXNGSi1GTTYmUSJpRidGUEYyRlNGYmlsRjVGMkY1RmZibEZVRmhxLUYsNjBRJGZvckYnLyUlYm9sZEdGUkYyL0Y2USVib2xkRicvJStmb250d2VpZ2h0R0ZeamxGOEY7Rj1GP0ZBRkNGRUZHRkpGaHFGZWlsRmhxLUYsNjBRJWZyb21GJ0ZbamxGMkZdamxGX2psRjhGO0Y9Rj9GQUZDRkVGR0ZKRmhxLUZlczYlUSIxRidGMkY1RmhxLUYsNjBRI3RvRidGW2psRjJGXWpsRl9qbEY4RjtGPUY/RkFGQ0ZFRkdGSkZocUZoZGxGaHEtRiw2MFEjZG9GJ0ZbamxGMkZdamxGX2psRjhGO0Y9Rj9GQUZDRkVGR0ZKRlVGaHEtRk02JlEjbnVGJ0ZnZ2xGMkY1LUZqbzYnLUYjNiRGZWlsRjVGMkY1Rl1dbEZgXWxGYGJsRmVobEZmYmxGVUZocS1GLDYwUSRlbmRGJ0ZbamxGMkZdamxGX2psRjhGO0Y9Rj9GQUZDRkVGR0ZKRmhxRmpqbEZmYmxGVUZocUZcX2xGNQ==">LUklbXJvd0c2Iy9JK21vZHVsZW5hbWVHNiJJLFR5cGVzZXR0aW5nR0koX3N5c2xpYkdGJzZkdS1JI21vR0YkNi9RIiNGJy8lJ2ZhbWlseUdRLENvdXJpZXJ+TmV3RicvJTBmb250X3N0eWxlX25hbWVHUSkyRH5JbnB1dEYnLyUsbWF0aHZhcmlhbnRHUSdub3JtYWxGJy8lJmZlbmNlR1EmZmFsc2VGJy8lKnNlcGFyYXRvckdGOi8lKXN0cmV0Y2h5R0Y6LyUqc3ltbWV0cmljR0Y6LyUobGFyZ2VvcEdGOi8lLm1vdmFibGVsaW1pdHNHRjovJSdhY2NlbnRHRjovJSdsc3BhY2VHUSYwLjBlbUYnLyUncnNwYWNlR0ZJLUkjbWlHRiQ2J1FmckVudGVyfmVxdWF0aW9uczt+bmFtZXN+b2Z+c3RhdGVzLH5wYXJhbWV0ZXIsfm91dHB1dHMsfmlucHV0czt+ZGVncmVlfmFuZH5oZWlnaHQ7fmxvd2VzdH5jb21tb25+ZGVub21pbmF0b3J+b2Z+YWxsfmVxdWF0aW9uc0YnRi8vJSdpdGFsaWNHUSV0cnVlRidGMi9GNlEnaXRhbGljRictSSdtc3BhY2VHRiQ2Ji8lJ2hlaWdodEdRJjAuMGV4RicvJSZ3aWR0aEdGSS8lJmRlcHRoR0ZaLyUqbGluZWJyZWFrR1EobmV3bGluZUYnLUZWNiZGWEZlbkZnbi9Gam5RJWF1dG9GJy1GTTYnUSl1c2VyZXFuc0YnRi9GUEYyRlMtRiw2L1EqJmNvbG9uZXE7RidGL0YyRjVGOEY7Rj1GP0ZBRkNGRS9GSFEsMC4yNzc3Nzc4ZW1GJy9GS0Znby1JKG1mZW5jZWRHRiQ2KC1GIzZcci1GLDYtUSFGJ0Y1RjhGO0Y9Rj9GQUZDRkVGR0ZKRlUtRk02JlElZGlmZkYnRlBGMkZTLUZqbzYlLUYjNictRk02JlEjTTBGJ0ZQRjJGUy1Gam82JS1GIzYkLUZNNiZRInRGJ0ZQRjJGU0Y1RjJGNS1GLDYuUSIsRidGMkY1RjgvRjxGUkY9Rj9GQUZDRkVGRy9GS1EsMC4zMzMzMzMzZW1GJ0ZfcUY1RjJGNS1GLDYuUSJ+RidGMkY1RjhGO0Y9Rj9GQUZDRkVGR0ZKLUYsNi5RIj1GJ0YyRjVGOEY7Rj1GP0ZBRkNGRUZmb0Zob0ZocS1Gam82JS1GIzYoLUZNNiZRI3ZzRidGUEYyRlMtRiw2LlEiKkYnRjJGNUY4RjtGPUY/RkFGQ0ZFL0ZIUSwwLjE2NjY2NjdlbUYnL0ZLRmlyLUZNNiZRI0tJRidGUEYyRlMtRiw2LlEiXkYnRjJGNUY4RjtGPUY/RkFGQ0ZFL0ZIUSwwLjExMTExMTFlbUYnL0ZLRmJzLUkjbW5HRiQ2JVEiNEYnRjJGNUY1RjJGNS1GLDYuUSIvRidGMkY1RjhGOy9GPkZSRj9GQUZDRkVGaHJGanItRmpvNiUtRiM2KkZbc0Zec0Zkcy1GLDYuUSIrRidGMkY1RjhGO0Y9Rj9GQUZDRkUvRkhRLDAuMjIyMjIyMmVtRicvRktGZHQtRk02JlEjUE5GJ0ZQRjJGU0Zec0Zkc0Y1RjJGNUZocS1GLDYuUSomdW1pbnVzMDtGJ0YyRjVGOEY7Rj1GP0ZBRkNGRUZjdEZldEZocS1Gam82JS1GIzYmLUZNNiZRI3ZtRidGUEYyRlNGZXJGaHBGNUYyRjVGaHMtRmpvNiUtRiM2Ji1GTTYmUSNLbUYnRlBGMkZTRmB0RmhwRjVGMkY1RmJxRlVGXG9GYXAtRmpvNiUtRiM2Jy1GTTYmUSNQMEYnRlBGMkZTRltxRmJxRl9xRjVGMkY1RmhxRltyRmhxLUZqbzYlLUYjNiYtRk02JlEja3NGJ0ZQRjJGU0ZlckZocEY1RjJGNUZocUZpdEZocS1Gam82JS1GIzYmLUZNNiZRI1YxRidGUEYyRlNGZXJGXnZGNUYyRjVGaHMtRmpvNiUtRiM2Ji1GTTYmUSNLMUYnRlBGMkZTRmB0Rl52RjVGMkY1RmhxRmB0RmhxLUZqbzYlLUYjNiYtRk02JlEjVjJGJ0ZQRjJGU0Zlci1GTTYmUSNQMUYnRlBGMkZTRjVGMkY1RmhzLUZqbzYlLUYjNiYtRk02JlEjSzJGJ0ZQRjJGU0ZgdEZdeEY1RjJGNUZicUZVRlxvRmFwLUZqbzYlLUYjNidGXXhGW3FGYnFGX3FGNUYyRjVGaHFGW3JGaHFGaHZGaHNGX3dGaHFGYHRGaHEtRmpvNiUtRiM2Ji1GTTYmUSNWNEYnRlBGMkZTRmVyLUZNNiZRI1AyRidGUEYyRlNGNUYyRjVGaHMtRmpvNiUtRiM2Ji1GTTYmUSNLNEYnRlBGMkZTRmB0RmJ5RjVGMkY1RmhxRml0RmhxRl14RmVyLUZqbzYlLUYjNixGandGaHNGYHhGaHFGYHRGaHEtRk02JlEjVjNGJ0ZQRjJGU0Zocy1Gam82JS1GIzYmLUZNNiZRI0szRidGUEYyRlNGYHRGXXhGNUYyRjVGNUYyRjVGYnFGVUZcb0ZhcC1Gam82JS1GIzYnRmJ5RltxRmJxRl9xRjVGMkY1RmhxRltyRmhxLUZqbzYlLUYjNiZGYHpGZXJGXXhGNUYyRjVGaHNGY3pGaHFGaXRGaHFGYnlGZXItRmpvNiUtRiM2MEZfeUZoc0ZleUZocUZgdEZocS1GTTYmUSNrMUYnRlBGMkZTRmhxRmB0RmhxLUZNNiZRI3ZkRidGUEYyRlNGaHMtRmpvNiUtRiM2Ji1GTTYmUSNLZEYnRlBGMkZTRmB0RmJ5RjVGMkY1RjVGMkY1RmhxRmB0RmhxLUZNNiZRI2syRidGUEYyRlNGZXJGZnRGYnFGVUZcb0ZhcC1Gam82JS1GIzYnRmZ0RltxRmJxRl9xRjVGMkY1RmhxRltyRmhxRmZbbEZlckZieUZocUZpdEZocUZjXGxGZXJGZnRGYnFGVUZocS1GTTYmUSJ5RidGUEYyRlNGaHFGW3JGaHFGZnRGVUZcb0ZecEY1Ri9GMkY1LyUlb3BlbkdRIltGJy8lJmNsb3NlR1EiXUYnLUYsNi9RIjtGJ0YvRjJGNUY4RmVxRj1GP0ZBRkNGRUZHRmhvRlUtRiw2L0ZqcUYvRjJGNUY4RjtGPUY/RkFGQ0ZFRkdGSkZVRistRk02J1FMfmxvd2VzdH5jb21tb25+ZGVub21pbmF0b3J+b2Z+YWxsfmVxdWF0aW9uc0YnRi9GUEYyRlNGVS1GTTYnUSdRZGVub21GJ0YvRlBGMkZTRmNvLUZqbzYmLUYjNistRk02J0Zdc0YvRlBGMkZTLUYsNi9GYHNGL0YyRjVGOEY7Rj1GP0ZBRkNGRUZhc0Zjcy1GZXM2JkZnc0YvRjJGNS1GLDYvRmJ0Ri9GMkY1RjhGO0Y9Rj9GQUZDRkVGY3RGZXQtRk02J0ZodEYvRlBGMkZTRmRebEZmXmwvJStleGVjdXRhYmxlR0Y6RjVGL0YyRjUtRiw2L0ZnckYvRjJGNUY4RjtGPUY/RkFGQ0ZFRmhyRmpyLUZqbzYmLUYjNictRk02J0ZpdUYvRlBGMkZTRmhebC1GTTYnUSJNRidGL0ZQRjJGU0ZcX2xGNUYvRjJGNUZeX2wtRmpvNiYtRiM2Jy1GTTYnRmV3Ri9GUEYyRlNGaF5sLUZNNidGYHZGL0ZQRjJGU0ZcX2xGNUYvRjJGNUZeX2wtRmpvNiYtRiM2Jy1GTTYnRmZ4Ri9GUEYyRlNGaF5sLUZNNidGX3hGL0ZQRjJGU0ZcX2xGNUYvRjJGNUZeX2wtRmpvNiYtRiM2Jy1GTTYnRlt6Ri9GUEYyRlNGaF5sLUZNNidGZHlGL0ZQRjJGU0ZcX2xGNUYvRjJGNUZeX2wtRmpvNiYtRiM2Jy1GTTYnRml6Ri9GUEYyRlNGaF5sRmdgbEZcX2xGNUYvRjJGNUZeX2wtRmpvNiYtRiM2Jy1GTTYnRmJcbEYvRlBGMkZTRmhebEZfYWxGXF9sRjVGL0YyRjVGY11sRlVGXG9GVUZcby1GTTYmUSdzdGF0ZXNGJ0ZQRjJGUy1GLDYuRmVvRjJGNUY4RjtGPUY/RkFGQ0ZFRmZvRmhvLUZqbzYnLUYjNixGaHBGYnFGXnZGYnFGXXhGYnFGYnlGYnFGZnRGNUYyRjVGXV1sRmBdbC1GLDYuUSI6RidGMkY1RjhGO0Y9Rj9GQUZDRkVGZm9GaG9GVUZocS1GTTYmUStwYXJhbWV0ZXJzRidGUEYyRlNGYGJsLUZqbzYnLUYjNkRGYnJGYnFGW3NGYnFGYHVGYnFGZ3VGYnFGZXZGYnFGXHdGYnFGY3dGYnFGandGYnFGZHhGYnFGX3lGYnFGZ3pGYnFGYHpGYnFGaXlGYnFGZltsRmJxRmlbbEZicUZgXGxGYnFGY1xsRjVGMkY1Rl1dbEZgXWxGZmJsRlVGaHEtRk02JlEob3V0cHV0c0YnRlBGMkZTRmBibC1Gam82Jy1GIzYkRmpcbEY1RjJGNUZdXWxGYF1sRmZibEZVRmhxLUZNNiZRJ2lucHV0c0YnRlBGMkZTRmBibEZocS1Gam82Jy1GIzYkRl5wRjVGMkY1Rl1dbEZgXWxGZmJsRlVGXG8tRk02JlEibkYnRlBGMkZTRmBibC1GTTYmUSVub3BzRidGUEYyRlMtRmpvNiUtRiM2JEZdYmxGNUYyRjVGZmJsRlVGaHEtRk02JlEibUYnRlBGMkZTRmBibEZhZGwtRmpvNiUtRiM2JEZgY2xGNUYyRjVGZmJsRlVGaHEtRk02JlEickYnRlBGMkZTRmBibEZhZGwtRmpvNiUtRiM2JEZnY2xGNUYyRjVGZmJsRlVGaHEtRk02JlEibEYnRlBGMkZTRmBibEZhZGwtRmpvNiUtRiM2JEZpYmxGNUYyRjVGZmJsRlVGaHFGVUZocS1GLDYuRi5GMkY1RjhGO0Y9Rj9GQUZDRkVGR0ZKLUZNNiZRam5hbHBoYTF+aW5+KDAsMSl+aXN+YX5sb3dlcn5ib3VuZH5vbn50aGV+cHJvYmFiaWxpdHl+b2Z+c3VjY2VzcztGJ0ZQRjJGU0ZVRmhxLUZNNiZRJ2FscGhhMUYnRlBGMkZTRmBibC1GZXM2JVEkLjk5RidGMkY1RmZibEZVRmhxRlVGaHEtRk02JlEiZEYnRlBGMkZTRmBibC1GZXM2JVEiNUYnRjJGNUZmYmxGaHFGaHFGXWZsLUZNNiZRTmdyZWF0ZXN0fmRlZ3JlZX5vZn5hfm51bWVyYXRvcn5vcn5kZW5vbWluYXRvckYnRlBGMkZTRlVGaHEtRk02JlEiaEYnRlBGMkZTRmBibC1GTTYmUSNsbkYnL0ZRRjpGMkY1LUZqbzYlLUYjNiQtRmVzNiVRIjJGJ0YyRjVGNUYyRjVGZmJsRmhxRl1mbC1GTTYmUV9vbG4oZ3JlYXRlc3R+bnVtYmVyfmlufm51bWVyYXRvcn5vcn5kZW5vbWluYXRvcn5vZn5hfmNvZWZmaWNpZW50fit+MSlGJ0ZQRjJGU0ZVRmhxRlVGaHFGXWZsLUZNNiZROXNldHN+ZWFjaH5udVtpXX50b35udW1heEYnRlBGMkZTRlVGaHEtRk02JlEmbnVtYXhGJ0ZQRjJGU0ZgYmwtRmVzNiVRIzIxRidGMkY1RmZibEZVRmhxLUZNNiZRKXVuYXNzaWduRidGUEYyRlMtRmpvNiUtRiM2Ji1GLDYuUSInRidGMkY1RjhGO0Y9Rj9GQUZDRkVGYXNGSi1GTTYmUSJpRidGUEYyRlNGYmlsRjVGMkY1RmZibEZVRmhxLUYsNjBRJGZvckYnLyUlYm9sZEdGUkYyL0Y2USVib2xkRicvJStmb250d2VpZ2h0R0ZeamxGOEY7Rj1GP0ZBRkNGRUZHRkpGaHFGZWlsRmhxLUYsNjBRJWZyb21GJ0ZbamxGMkZdamxGX2psRjhGO0Y9Rj9GQUZDRkVGR0ZKRmhxLUZlczYlUSIxRidGMkY1RmhxLUYsNjBRI3RvRidGW2psRjJGXWpsRl9qbEY4RjtGPUY/RkFGQ0ZFRkdGSkZocUZoZGxGaHEtRiw2MFEjZG9GJ0ZbamxGMkZdamxGX2psRjhGO0Y9Rj9GQUZDRkVGR0ZKRlVGaHEtRk02JlEjbnVGJ0ZnZ2xGMkY1LUZqbzYnLUYjNiRGZWlsRjVGMkY1Rl1dbEZgXWxGYGJsRmVobEZmYmxGVUZocS1GLDYwUSRlbmRGJ0ZbamxGMkZdamxGX2psRjhGO0Y9Rj9GQUZDRkVGR0ZKRmhxRmpqbEZmYmxGVUZocUZcX2xGNQ==</Equation></Text-field>
</Input>
<Output><Text-field style="2D Output" layout="Maple Output"><Equation executable="false" style="2D Output" display="LUklbXJvd0c2Iy9JK21vZHVsZW5hbWVHNiJJLFR5cGVzZXR0aW5nR0koX3N5c2xpYkdGJzYmLUkjbWlHRiQ2JVEpdXNlcmVxbnNGJy8lJ2l0YWxpY0dRJXRydWVGJy8lLG1hdGh2YXJpYW50R1EnaXRhbGljRictSSNtb0dGJDYtUSkmQXNzaWduO0YnL0YzUSdub3JtYWxGJy8lJmZlbmNlR1EmZmFsc2VGJy8lKnNlcGFyYXRvckdGPS8lKXN0cmV0Y2h5R0Y9LyUqc3ltbWV0cmljR0Y9LyUobGFyZ2VvcEdGPS8lLm1vdmFibGVsaW1pdHNHRj0vJSdhY2NlbnRHRj0vJSdsc3BhY2VHUSwwLjI3Nzc3NzhlbUYnLyUncnNwYWNlR0ZMLUkobWZlbmNlZEdGJDYmLUYjNjAtRiM2Ji1GIzYoLUkmbWZyYWNHRiQ2KC1GNjYtUTAmRGlmZmVyZW50aWFsRDtGJ0Y5RjtGPkZARkJGREZGRkgvRktRJjAuMGVtRicvRk5GaW4tRiM2JUZlbi1GLDYlUSJ0RidGL0YyRjkvJS5saW5ldGhpY2tuZXNzR1EiMUYnLyUrZGVub21hbGlnbkdRJ2NlbnRlckYnLyUpbnVtYWxpZ25HRmVvLyUpYmV2ZWxsZWRHRj0tSSdtc3BhY2VHRiQ2Ji8lJ2hlaWdodEdRJjAuMGV4RicvJSZ3aWR0aEdRJjAuNGVtRicvJSZkZXB0aEdGX3AvJSpsaW5lYnJlYWtHUSVhdXRvRictRiw2JVEjTTBGJ0YvRjItRjY2LVEwJkFwcGx5RnVuY3Rpb247RidGOUY7Rj5GQEZCRkRGRkZIRmhuRmpuLUZQNiQtRiM2JkZdby8lK2ZvcmVncm91bmRHUShbMCwwLDBdRicvJSlyZWFkb25seUdGPUY5RjlGOS1GNjYtUSkmZXF1YWxzO0YnRjlGO0Y+RkBGQkZERkZGSEZKRk0tRiM2Ji1GWTYoLUYjNiYtRiw2JVEjdnNGJ0YvRjItRjY2LVExJkludmlzaWJsZVRpbWVzO0YnRjlGO0Y+RkBGQkZERkZGSEZobkZqbi1JJW1zdXBHRiQ2JS1GLDYlUSNLSUYnRi9GMi1JI21uR0YkNiRRIjRGJ0Y5LyUxc3VwZXJzY3JpcHRzaGlmdEdRIjBGJ0Y5LUYjNiZGZnItRjY2LVEnJnBsdXM7RidGOUY7Rj5GQEZCRkRGRkZIL0ZLUSwwLjIyMjIyMjJlbUYnL0ZORmlzLUZncjYlLUYsNiVRI1BORidGL0YyRlxzRmBzRjlGYG9GY29GZm9GaG8tRjY2LVEoJm1pbnVzO0YnRjlGO0Y+RkBGQkZERkZGSEZoc0Zqcy1GWTYoLUYjNiYtRiw2JVEjdm1GJ0YvRjJGY3JGaHBGOS1GIzYmLUYsNiVRI0ttRidGL0YyRmVzRmhwRjlGYG9GY29GZm9GaG9GOUY5LUY2Ni1RIixGJ0Y5RjsvRj9GMUZARkJGREZGRkhGaG4vRk5RLDAuMzMzMzMzM2VtRictRiM2Ji1GIzYoRlhGam8tRiw2JVEjUDBGJ0YvRjJGW3FGXnFGOUZncS1GIzYoLUYjNiYtRiw2JVEja3NGJ0YvRjJGY3JGaHBGOUZgdC1GWTYoLUYjNiYtRiw2JVEjVjFGJ0YvRjJGY3JGaXVGOS1GIzYmLUYsNiVRI0sxRidGL0YyRmVzRml1RjlGYG9GY29GZm9GaG9GZXMtRlk2KC1GIzYmLUYsNiVRI1YyRidGL0YyRmNyLUYsNiVRI1AxRidGL0YyRjktRiM2Ji1GLDYlUSNLMkYnRi9GMkZlc0Zmd0Y5RmBvRmNvRmZvRmhvRjlGOUZfdS1GIzYmLUYjNihGWEZqb0Zmd0ZbcUZecUY5RmdxLUYjNihGY3ZGZXMtRlk2KC1GIzYmLUYsNiVRI1Y0RidGL0YyRmNyLUYsNiVRI1AyRidGL0YyRjktRiM2Ji1GLDYlUSNLNEYnRi9GMkZlc0ZbeUY5RmBvRmNvRmZvRmhvRmB0LUYjNiZGZndGY3ItRlA2JC1GIzYmLUZZNihGY3dGaXdGYG9GY29GZm9GaG9GZXMtRlk2KC1GLDYlUSNWM0YnRi9GMi1GIzYmLUYsNiVRI0szRidGL0YyRmVzRmZ3RjlGYG9GY29GZm9GaG9GOUY5RjlGOUY5Rl91LUYjNiYtRiM2KEZYRmpvRlt5RltxRl5xRjlGZ3EtRiM2KC1GWTYoLUYjNiZGXXpGY3JGZndGOUZgekZgb0Zjb0Zmb0Zob0ZgdC1GIzYmRlt5RmNyLUZQNiQtRiM2KC1GWTYoRmh4Rl55RmBvRmNvRmZvRmhvRmVzLUYsNiVRI2sxRidGL0YyRmVzLUZZNigtRiw2JVEjdmRGJ0YvRjItRiM2Ji1GLDYlUSNLZEYnRi9GMkZlc0ZbeUY5RmBvRmNvRmZvRmhvRjlGOUY5RmVzLUYjNiYtRiw2JVEjazJGJ0YvRjJGY3JGXXRGOUY5RjlGX3UtRiM2Ji1GIzYoRlhGam9GXXRGW3FGXnFGOUZncS1GIzYmLUYjNiZGZ1tsRmNyRlt5RjlGYHRGZFxsRjlGOUZfdS1GIzYmLUYsNiVRInlGJ0YvRjJGZ3FGXXRGOUZicUZlcUY5RjkvJSVvcGVuR1EnJmxzcWI7RicvJSZjbG9zZUdRJyZyc3FiO0YnRjk=">LV9JLFR5cGVzZXR0aW5nRzYkJSpwcm90ZWN0ZWRHSShfc3lzbGliRzYiSSxtcHJpbnRzbGFzaEdGKDYkNyM+SSl1c2VyZXFuc0dGKDcoLy1JJWRpZmZHRiY2JC1JI00wR0YoNiNJInRHRihGNiwmKihJI3ZzR0YoIiIiSSNLSUdGKCIiJSwmKiRGO0Y8RjoqJEkjUE5HRihGPEY6ISIiRjoqKEkjdm1HRihGOkY0RjosJkkjS21HRihGOkY0RjpGQUZBLy1GMTYkLUkjUDBHRihGNUY2LCgqJkkja3NHRihGOkY0RjpGOiooSSNWMUdGKEY6RkpGOiwmSSNLMUdGKEY6RkpGOkZBRkEqKEkjVjJHRihGOkkjUDFHRihGOiwmSSNLMkdGKEY6RlRGOkZBRjovLUYxNiQtRlRGNUY2LChGTkY6KihJI1Y0R0YoRjpJI1AyR0YoRjosJkkjSzRHRihGOkZobkY6RkFGOiomRlRGOiwmKiZGU0Y6RlVGQUY6KiZJI1YzR0YoRjosJkkjSzNHRihGOkZURjpGQUY6RjpGQS8tRjE2JC1GaG5GNUY2LCgqKEZfb0Y6RlRGOkZgb0ZBRjoqJkZobkY6LCgqJkZnbkY6RmluRkFGOkkjazFHRihGOiomSSN2ZEdGKEY6LCZJI0tkR0YoRjpGaG5GOkZBRjpGOkZBKiZJI2syR0YoRjpGQEY6RjovLUYxNiQtRkBGNUY2LCYqJkZobkY6RltwRjpGOiomRkBGOkZhcEY6RkEvSSJ5R0YoRkA3I0Yu</Equation></Text-field>
</Output>
<Output><Text-field style="2D Output" layout="Maple Output"><Equation executable="false" style="2D Output" display="LUklbXJvd0c2Iy9JK21vZHVsZW5hbWVHNiJJLFR5cGVzZXR0aW5nR0koX3N5c2xpYkdGJzYyLUkjbWlHRiQ2JVEnUWRlbm9tRicvJSdpdGFsaWNHUSV0cnVlRicvJSxtYXRodmFyaWFudEdRJ2l0YWxpY0YnLUkjbW9HRiQ2LVEpJkFzc2lnbjtGJy9GM1Enbm9ybWFsRicvJSZmZW5jZUdRJmZhbHNlRicvJSpzZXBhcmF0b3JHRj0vJSlzdHJldGNoeUdGPS8lKnN5bW1ldHJpY0dGPS8lKGxhcmdlb3BHRj0vJS5tb3ZhYmxlbGltaXRzR0Y9LyUnYWNjZW50R0Y9LyUnbHNwYWNlR1EsMC4yNzc3Nzc4ZW1GJy8lJ3JzcGFjZUdGTC1JKG1mZW5jZWRHRiQ2JC1GIzYmLUklbXN1cEdGJDYlLUYsNiVRI0tJRidGL0YyLUkjbW5HRiQ2JFEiNEYnRjkvJTFzdXBlcnNjcmlwdHNoaWZ0R1EiMEYnLUY2Ni1RJyZwbHVzO0YnRjlGO0Y+RkBGQkZERkZGSC9GS1EsMC4yMjIyMjIyZW1GJy9GTkZfby1GVTYlLUYsNiVRI1BORidGL0YyRlpGaG5GOUY5LUY2Ni1RMSZJbnZpc2libGVUaW1lcztGJ0Y5RjtGPkZARkJGREZGRkgvRktRJjAuMGVtRicvRk5Gam8tRlA2JC1GIzYmLUYsNiVRI0ttRidGL0YyRltvLUYsNiVRIk1GJ0YvRjJGOUY5RmZvLUZQNiQtRiM2Ji1GLDYlUSNLMUYnRi9GMkZbby1GLDYlUSNQMEYnRi9GMkY5RjlGZm8tRlA2JC1GIzYmLUYsNiVRI0syRidGL0YyRltvLUYsNiVRI1AxRidGL0YyRjlGOUZmby1GUDYkLUYjNiYtRiw2JVEjSzRGJ0YvRjJGW28tRiw2JVEjUDJGJ0YvRjJGOUY5RmZvLUZQNiQtRiM2Ji1GLDYlUSNLM0YnRi9GMkZbb0ZncUY5RjlGZm8tRlA2JC1GIzYmLUYsNiVRI0tkRidGL0YyRltvRmFyRjlGOUY5">LV9JLFR5cGVzZXR0aW5nRzYkJSpwcm90ZWN0ZWRHSShfc3lzbGliRzYiSSxtcHJpbnRzbGFzaEdGKDYkNyM+SSdRZGVub21HRigqMCwmKiRJI0tJR0YoIiIlIiIiKiRJI1BOR0YoRjJGM0YzLCZJI0ttR0YoRjNJIk1HRihGM0YzLCZJI0sxR0YoRjNJI1AwR0YoRjNGMywmSSNLMkdGKEYzSSNQMUdGKEYzRjMsJkkjSzRHRihGM0kjUDJHRihGM0YzLCZJI0szR0YoRjNGPkYzRjMsJkkjS2RHRihGM0ZBRjNGMzcjRi4=</Equation></Text-field>
</Output>
</Group></Presentation-Block><Presentation-Block>
<Group view="presentation" inline-output="false" labelreference="L3" drawlabel="true" applyint="true" applyrational="true" applyexponent="false">
<Input><Text-field style="Text" layout="Normal"><Equation executable="true" style="2D Math" input-equation="" display="LUklbXJvd0c2Iy9JK21vZHVsZW5hbWVHNiJJLFR5cGVzZXR0aW5nR0koX3N5c2xpYkdGJzZKLUkjbW9HRiQ2LVEifkYnLyUsbWF0aHZhcmlhbnRHUSdub3JtYWxGJy8lJmZlbmNlR1EmZmFsc2VGJy8lKnNlcGFyYXRvckdGNC8lKXN0cmV0Y2h5R0Y0LyUqc3ltbWV0cmljR0Y0LyUobGFyZ2VvcEdGNC8lLm1vdmFibGVsaW1pdHNHRjQvJSdhY2NlbnRHRjQvJSdsc3BhY2VHUSYwLjBlbUYnLyUncnNwYWNlR0ZDLUYsNi5RIiNGJy8lMGZvbnRfc3R5bGVfbmFtZUdRKTJEfklucHV0RidGL0YyRjVGN0Y5RjtGPUY/RkFGRC1JI21pR0YkNiZRZHBSZXBsYWNlc35zdGF0ZXN+d2l0aH54W2ldLH5wYXJhbWV0ZXJzfndpdGh+dGhldGFbaV0sfm91dHB1dHN+d2l0aH55W2ldLH5pbnB1dHN+d2l0aH51W2ldfkYnLyUnaXRhbGljR1EldHJ1ZUYnRkkvRjBRJ2l0YWxpY0YnLUknbXNwYWNlR0YkNiYvJSdoZWlnaHRHUSYwLjBleEYnLyUmd2lkdGhHRkMvJSZkZXB0aEdGWi8lKmxpbmVicmVha0dRKG5ld2xpbmVGJy1GVjYmRlhGZW5GZ24vRmpuUSVhdXRvRictRk02JlEmeGxpc3RGJ0ZQRklGUy1GLDYuUSomY29sb25lcTtGJ0ZJRi9GMkY1RjdGOUY7Rj1GPy9GQlEsMC4yNzc3Nzc4ZW1GJy9GRUZnby1GTTYmUSRzZXFGJ0ZQRklGUy1JKG1mZW5jZWRHRiQ2JS1GIzYwLUZNNiZRJ3N0YXRlc0YnRlBGSUZTLUZdcDYnLUYjNiQtRk02JlEiaUYnRlBGSUZTRi9GSUYvLyUlb3BlbkdRIltGJy8lJmNsb3NlR1EiXUYnLUYsNi5RIj1GJ0ZJRi9GMkY1RjdGOUY7Rj1GP0Zmb0Zoby1GTTYmUSJ4RidGUEZJRlNGZHAtRiw2LlEiLEYnRklGL0YyL0Y2RlJGN0Y5RjtGPUY/RkEvRkVRLDAuMzMzMzMzM2VtRictRiw2LkYuRklGL0YyRjVGN0Y5RjtGPUY/RkFGREZocEZhcS1JI21uR0YkNiVRIjFGJ0ZJRi8tRiw2LlEjLi5GJ0ZJRi9GMkY1RjdGOUY7Rj1GPy9GQlEsMC4yMjIyMjIyZW1GJ0ZELUZNNiZRJW5vcHNGJ0ZQRklGUy1GXXA2JS1GIzYkRmFwRi9GSUYvRi9GSUYvLUYsNi5RIjpGJ0ZJRi9GMkY1RjdGOUY7Rj1GP0Zmb0Zob0ZVRl1yLUZNNiZRKnRoZXRhbGlzdEYnRlBGSUZTRmNvRmlvLUZdcDYlLUYjNi8tRk02JlErcGFyYW1ldGVyc0YnRlBGSUZTRmRwRmFxLUZNNiZRJnRoZXRhRicvRlFGNEZJRi9GZHBGZ3FGaHBGYXFGX3JGY3JGaHItRl1wNiUtRiM2JEZpc0YvRklGL0YvRklGL0Zfc0ZVRl1yLUZNNiZRJnlsaXN0RidGUEZJRlNGY29GaW8tRl1wNiUtRiM2Ly1GTTYmUShvdXRwdXRzRidGUEZJRlNGZHBGYXEtRk02JlEieUYnRlBGSUZTRmRwRmdxRmhwRmFxRl9yRmNyRmhyLUZdcDYlLUYjNiRGW3VGL0ZJRi9GL0ZJRi9GX3NGVUZdci1GTTYmUSZ1bGlzdEYnRlBGSUZTRmNvRmlvLUZdcDYlLUYjNjAtRk02JlEnaW5wdXRzRidGUEZJRlNGZHBGYXEtRk02JlEidUYnRlBGSUZTRmRwLUZdcDYlLUYjNiQtRk02JlEidEYnRlBGSUZTRi9GSUYvRmdxRmhwRmFxRl9yRmNyRmhyLUZdcDYlLUYjNiRGXHZGL0ZJRi9GL0ZJRi9GX3NGVUZcby1GTTYmUSl1c2VyZXFuc0YnRlBGSUZTRmNvLUZNNiZRJXN1YnNGJ0ZQRklGUy1GXXA2JS1GIzYmLUZdcDYnLUYjNipGYG9GZ3FGYnNGZ3FGZHRGZ3FGZXVGL0ZJRi9GW3FGXnFGZ3FGXXdGL0ZJRi8tRiw2LUZhc0YvRjJGNUY3RjlGO0Y9Rj9GZm9GaG8vJStleGVjdXRhYmxlR0Y0Ri8=">LUklbXJvd0c2Iy9JK21vZHVsZW5hbWVHNiJJLFR5cGVzZXR0aW5nR0koX3N5c2xpYkdGJzZKLUkjbW9HRiQ2LVEifkYnLyUsbWF0aHZhcmlhbnRHUSdub3JtYWxGJy8lJmZlbmNlR1EmZmFsc2VGJy8lKnNlcGFyYXRvckdGNC8lKXN0cmV0Y2h5R0Y0LyUqc3ltbWV0cmljR0Y0LyUobGFyZ2VvcEdGNC8lLm1vdmFibGVsaW1pdHNHRjQvJSdhY2NlbnRHRjQvJSdsc3BhY2VHUSYwLjBlbUYnLyUncnNwYWNlR0ZDLUYsNi5RIiNGJy8lMGZvbnRfc3R5bGVfbmFtZUdRKTJEfklucHV0RidGL0YyRjVGN0Y5RjtGPUY/RkFGRC1JI21pR0YkNiZRZHBSZXBsYWNlc35zdGF0ZXN+d2l0aH54W2ldLH5wYXJhbWV0ZXJzfndpdGh+dGhldGFbaV0sfm91dHB1dHN+d2l0aH55W2ldLH5pbnB1dHN+d2l0aH51W2ldfkYnLyUnaXRhbGljR1EldHJ1ZUYnRkkvRjBRJ2l0YWxpY0YnLUknbXNwYWNlR0YkNiYvJSdoZWlnaHRHUSYwLjBleEYnLyUmd2lkdGhHRkMvJSZkZXB0aEdGWi8lKmxpbmVicmVha0dRKG5ld2xpbmVGJy1GVjYmRlhGZW5GZ24vRmpuUSVhdXRvRictRk02JlEmeGxpc3RGJ0ZQRklGUy1GLDYuUSomY29sb25lcTtGJ0ZJRi9GMkY1RjdGOUY7Rj1GPy9GQlEsMC4yNzc3Nzc4ZW1GJy9GRUZnby1GTTYmUSRzZXFGJ0ZQRklGUy1JKG1mZW5jZWRHRiQ2JS1GIzYwLUZNNiZRJ3N0YXRlc0YnRlBGSUZTLUZdcDYnLUYjNiQtRk02JlEiaUYnRlBGSUZTRi9GSUYvLyUlb3BlbkdRIltGJy8lJmNsb3NlR1EiXUYnLUYsNi5RIj1GJ0ZJRi9GMkY1RjdGOUY7Rj1GP0Zmb0Zoby1GTTYmUSJ4RidGUEZJRlNGZHAtRiw2LlEiLEYnRklGL0YyL0Y2RlJGN0Y5RjtGPUY/RkEvRkVRLDAuMzMzMzMzM2VtRictRiw2LkYuRklGL0YyRjVGN0Y5RjtGPUY/RkFGREZocEZhcS1JI21uR0YkNiVRIjFGJ0ZJRi8tRiw2LlEjLi5GJ0ZJRi9GMkY1RjdGOUY7Rj1GPy9GQlEsMC4yMjIyMjIyZW1GJ0ZELUZNNiZRJW5vcHNGJ0ZQRklGUy1GXXA2JS1GIzYkRmFwRi9GSUYvRi9GSUYvLUYsNi5RIjpGJ0ZJRi9GMkY1RjdGOUY7Rj1GP0Zmb0Zob0ZVRl1yLUZNNiZRKnRoZXRhbGlzdEYnRlBGSUZTRmNvRmlvLUZdcDYlLUYjNi8tRk02JlErcGFyYW1ldGVyc0YnRlBGSUZTRmRwRmFxLUZNNiZRJnRoZXRhRicvRlFGNEZJRi9GZHBGZ3FGaHBGYXFGX3JGY3JGaHItRl1wNiUtRiM2JEZpc0YvRklGL0YvRklGL0Zfc0ZVRl1yLUZNNiZRJnlsaXN0RidGUEZJRlNGY29GaW8tRl1wNiUtRiM2Ly1GTTYmUShvdXRwdXRzRidGUEZJRlNGZHBGYXEtRk02JlEieUYnRlBGSUZTRmRwRmdxRmhwRmFxRl9yRmNyRmhyLUZdcDYlLUYjNiRGW3VGL0ZJRi9GL0ZJRi9GX3NGVUZdci1GTTYmUSZ1bGlzdEYnRlBGSUZTRmNvRmlvLUZdcDYlLUYjNjAtRk02JlEnaW5wdXRzRidGUEZJRlNGZHBGYXEtRk02JlEidUYnRlBGSUZTRmRwLUZdcDYlLUYjNiQtRk02JlEidEYnRlBGSUZTRi9GSUYvRmdxRmhwRmFxRl9yRmNyRmhyLUZdcDYlLUYjNiRGXHZGL0ZJRi9GL0ZJRi9GX3NGVUZcby1GTTYmUSl1c2VyZXFuc0YnRlBGSUZTRmNvLUZNNiZRJXN1YnNGJ0ZQRklGUy1GXXA2JS1GIzYmLUZdcDYnLUYjNipGYG9GZ3FGYnNGZ3FGZHRGZ3FGZXVGL0ZJRi9GW3FGXnFGZ3FGXXdGL0ZJRi8tRiw2LUZhc0YvRjJGNUY3RjlGO0Y9Rj9GZm9GaG8vJStleGVjdXRhYmxlR0Y0Ri8=</Equation></Text-field>
</Input>
</Group></Presentation-Block><Presentation-Block>
<Group view="presentation" hide-input="false" inline-output="false" labelreference="L4" drawlabel="true" applyint="true" applyrational="true" applyexponent="false">
<Input><Text-field style="Text" layout="Normal"><Equation executable="true" style="2D Math" input-equation="" display="LUklbXJvd0c2Iy9JK21vZHVsZW5hbWVHNiJJLFR5cGVzZXR0aW5nR0koX3N5c2xpYkdGJzZcXmwtSSNtb0dGJDYtUSJ+RicvJSxtYXRodmFyaWFudEdRJ25vcm1hbEYnLyUmZmVuY2VHUSZmYWxzZUYnLyUqc2VwYXJhdG9yR0Y0LyUpc3RyZXRjaHlHRjQvJSpzeW1tZXRyaWNHRjQvJShsYXJnZW9wR0Y0LyUubW92YWJsZWxpbWl0c0dGNC8lJ2FjY2VudEdGNC8lJ2xzcGFjZUdRJjAuMGVtRicvJSdyc3BhY2VHRkMtRiw2LlEiI0YnLyUwZm9udF9zdHlsZV9uYW1lR1EpMkR+SW5wdXRGJ0YvRjJGNUY3RjlGO0Y9Rj9GQUZELUkjbWlHRiQ2JlFSQ29tcHV0ZXN+b3JkZXIsfnByaW1lfm51bWJlcn5mb3J+cmFuZG9tfmludGVnZXJzfkYnLyUnaXRhbGljR1EldHJ1ZUYnRkkvRjBRJ2l0YWxpY0YnLUknbXNwYWNlR0YkNiYvJSdoZWlnaHRHUSYwLjBleEYnLyUmd2lkdGhHRkMvJSZkZXB0aEdGWi8lKmxpbmVicmVha0dRKG5ld2xpbmVGJy1GVjYmRlhGZW5GZ24vRmpuUSVhdXRvRictRk02JlEmT3JkZXJGJ0ZQRklGUy1GLDYuUSomY29sb25lcTtGJ0ZJRi9GMkY1RjdGOUY7Rj1GPy9GQlEsMC4yNzc3Nzc4ZW1GJy9GRUZnby1GTTYmUSRtYXhGJy9GUUY0RklGLy1JKG1mZW5jZWRHRiQ2JS1GIzYlLUZNNiZRJHNlcUYnRlBGSUZTLUZecDYlLUYjNi0tRk02JlEjbnVGJ0ZccEZJRi8tRl5wNictRiM2JC1GTTYmUSJpRidGUEZJRlNGL0ZJRi8vJSVvcGVuR1EiW0YnLyUmY2xvc2VHUSJdRictRiw2LlEiK0YnRklGL0YyRjVGN0Y5RjtGPUY/L0ZCUSwwLjIyMjIyMjJlbUYnL0ZFRl1yLUkjbW5HRiQ2JVEiMUYnRklGLy1GLDYuUSIsRidGSUYvRjIvRjZGUkY3RjlGO0Y9Rj9GQS9GRVEsMC4zMzMzMzMzZW1GJ0ZgcS1GLDYuUSI9RidGSUYvRjJGNUY3RjlGO0Y9Rj9GZm9GaG9GX3ItRiw2LlEjLi5GJ0ZJRi9GMkY1RjdGOUY7Rj1GP0ZcckZELUZNNiZRIm1GJ0ZQRklGU0YvRklGL0YvRklGLy1GLDYuRi5GSUYvRjJGNUY3RjlGO0Y9Rj9GQUZELUYsNi5RIjtGJ0ZJRi9GMkZmckY3RjlGO0Y9Rj9GQUZob0ZVRmJzLUZNNiZRJG5vb0YnRlBGSUZTRmNvRmBvLUYsNi5RKCZtaW51cztGJ0ZJRi9GMkY1RjdGOUY7Rj1GP0ZcckZeckZfci1GLDYuUSI6RidGSUYvRjJGNUY3RjlGO0Y9Rj9GZm9GaG9GVUZicy1GTTYmUSREZWVGJ0ZQRklGU0Zjby1GXnA2JS1GIzYmLUZNNiZRIm5GJ0ZQRklGU0ZpcS1GTTYmUSJsRidGUEZJRlNGL0ZJRi8tRiw2LlEnJnNkb3Q7RidGSUYvRjJGNUY3RjlGO0Y9Rj9GQUZELUZecDYlLUYjNiktRmByNiVRIjJGJ0ZJRi9GYnNGXXVGZ3NGaXFGX3JGL0ZJRi9GXXUtRl5wNiUtRiM2JkZndEZpcUZfc0YvRklGL0ZddS1GTTYmUSJkRidGUEZJRlNGXXRGVUZicy1GTTYmUSRtdTFGJ0ZQRklGU0Zjby1GTTYmUSVjZWlsRidGXHBGSUYvLUZecDYlLUYjNiUtSSZtZnJhY0dGJDYoRl9yLUYjNilGX3JGanMtRk02JlElc3FydEYnRlxwRklGLy1GXnA2JS1GIzYmLUZpdjYoRl9yLUYjNihGZHVGanMtRk02JlEnYWxwaGExRidGUEZJRlNGUEZJRlMvJS5saW5ldGhpY2tuZXNzR0Zici8lK2Rlbm9tYWxpZ25HUSdjZW50ZXJGJy8lKW51bWFsaWduR0ZfeC8lKWJldmVsbGVkR0Y0RlBGSUZTRklGL0ZQRklGU0ZbeEZdeEZgeEZieC8lK2V4ZWN1dGFibGVHRjRGL0ZJRi9GXXRGVUZicy1GTTYmUSZrYXBwYUYnRlxwRklGL0Zjby1GXnA2JS1GIzYqRmR1Rl11LUZNNiZRI2xuRidGXHBGSUYvLUZecDYlLUYjNipGZ3RGaXFGanRGaXEtRk02JlEickYnRlBGSUZTRmlxRl9yRi9GSUYvRmlxRl15LUZecDYlLUYjNihGXnZGXXVGYHRGaXFGX3JGL0ZJRi9GL0ZJRi9GXXVGYHRGaXFGY3QtRl5wNiUtRiM2KEZkdUZddUZnc0ZpcUZfckYvRklGL0ZddS1GXnA2JS1GIzYsRmd1Rl11LUZNNiZRImhGJ0ZQRklGU0ZpcUZdeS1GXnA2JS1GIzYoRmR1RmJzRl11Rmd0RmR4Ri9GSUYvRl11RmB0RmR4Ri9GSUYvRl10RlVGYnNGVUZicy1GTTYmUSV3aXRoRidGUEZJRlMtRl5wNiUtRiM2JC1GTTYmUS1OdW1iZXJUaGVvcnlGJ0ZQRklGU0YvRklGL0ZddEZVRmJzLUZNNiZRJUJpZ05GJ0ZQRklGU0Zjb0Zhdi1GXnA2JS1GIzYoRmR1Rl11RmZ4Rl11Rl52Ri9GSUYvRmRzRlUtRiw2L0YuRmR4RklGL0YyRjVGN0Y5RjtGPUY/RkFGREZVRmJzRkYtRk02JlFmcUdlbmVyYXRlc35yYW5kb21+cHJpbWV+bnVtYmVyfmFuZH5udW1iZXJzfmZvcn5pbml0aWFsfnZhbHVlc35hbmR+cGFyYW1ldGVycyx+cmFuZG9tfnBvd2VyfnNlcmllc35mb3J+aW5wdXRzRidGUEZJRlNGVUZic0Zqei1GXnA2JS1GIzYkLUZNNiZRLFJhbmRvbVRvb2xzRidGUEZJRlNGL0ZJRi9GXXRGVUZicy1GTTYmUSpzZWFyY2hpbmdGJ0ZQRklGU0Zjby1GTTYmRlJGUEZJRlNGXXRGVUZicy1GLDYwUSZ3aGlsZUYnLyUlYm9sZEdGUkZJL0YwUSVib2xkRicvJStmb250d2VpZ2h0R0ZiXWxGMkY1RjdGOUY7Rj1GP0ZBRkQtRl5wNiUtRiM2JUZnXGxGZHhGL0ZJRi9GYnMtRiw2MFEjZG9GJ0ZfXWxGSUZhXWxGY11sRjJGNUY3RjlGO0Y9Rj9GQUZERlVGYnNGYnMtRk02JlEicEYnRlBGSUZTRmNvLUZgcjYlUSI0RidGSUYvRl10RlVGXG9GXF1sRmJzLUZecDYlLUYjNigtRiw2MFEkbm90RidGX11sRklGYV1sRmNdbEYyRjVGN0Y5RjtGPUY/RkFGREZicy1GTTYmUShpc3ByaW1lRidGUEZJRlMtRl5wNiUtRiM2JUZcXmxGZHhGL0ZJRi9GZHhGL0ZJRi9GYnNGaV1sRlVGYnNGXF5sRmNvLUZNNiZRKUdlbmVyYXRlRidGUEZJRlMtRl5wNiUtRiM2Ji1GTTYmUShpbnRlZ2VyRidGUEZJRlMtRl5wNiUtRiM2Ky1GTTYmUSZyYW5nZUYnRlBGSUZTRmlyLUZecDYlLUYjNidGZFtsRmlxRl9yRmR4Ri9GSUYvRlxzRmR1Rl11RmRbbEZkeEYvRklGL0ZkeEYvRklGL0Zkc0ZVRmJzLUYsNjBRJGVuZEYnRl9dbEZJRmFdbEZjXWxGMkY1RjdGOUY7Rj1GP0ZBRkRGYnNGaV1sRl10RlVGYnNGXF5sRmRzRlVGXG8tRk02JlEpdW5hc3NpZ25GJ0ZQRklGUy1GXnA2JS1GIzYmLUYsNi5RIidGJ0ZJRi9GMkY1RjdGOUY7Rj1GPy9GQlEsMC4xMTExMTExZW1GJ0ZELUZNNiZRImpGJ0ZQRklGU0ZfYWxGL0ZJRi9GXXRGVUZic0ZoYGwtRl5wNiUtRiM2JkZfYWxGYHFGX2FsRi9GSUYvRl10RlxvRlVGVUZicy1GLDYwUSRmb3JGJ0ZfXWxGSUZhXWxGY11sRjJGNUY3RjlGO0Y9Rj9GQUZERmJzRmBxRmJzLUYsNjBRJWZyb21GJ0ZfXWxGSUZhXWxGY11sRjJGNUY3RjlGO0Y9Rj9GQUZERmJzRl9yRmJzLUYsNjBRI3RvRidGX11sRklGYV1sRmNdbEYyRjVGN0Y5RjtGPUY/RkFGREZic0ZndEZic0ZpXWxGVUZicy1GTTYmUSV4dmFsRidGUEZJRlNGXHFGY29GYF9sLUZecDYlLUYjNiVGZ19sLUZecDYlLUYjNipGXmBsRmlyLUZgcjYlUSIwRidGSUYvRlxzRl52Rl11RmB0Ri9GSUYvRi9GSUYvRl10RlVGYnNGZWBsRmJzRmldbEZddEZVRmJzRltibEZic0ZgcUZic0ZeYmxGYnNGX3JGYnNGYWJsRmJzRmp0RmJzRmldbEZVRmJzLUZNNiZRKXRoZXRhdmFsRidGUEZJRlNGXHFGY29GYF9sRmdibEZddEZVRmJzRmVgbEZic0ZpXWxGXXRGVUZic0ZbYmxGYnNGYHFGYnNGXmJsRmJzRl9yRmJzRmFibEZic0ZkeUZic0ZpXWxGVUZic0ZbYmxGYnNGZGFsRmJzRl5ibEZic0ZfY2xGYnNGYWJsRmJzRmBvRmJzRmldbEZVRmJzLUZNNiZRJXV2YWxGJ0ZQRklGUy1GXnA2Jy1GIzYmRmBxRmNyRmRhbEYvRklGL0ZjcUZmcUZjb0ZgX2xGZ2JsRl10RlVGYnNGZWBsRmJzRmldbEZddEZVRmJzRmVgbEZic0ZpXWxGXXRGVUZcb0ZoYGxGW2FsRl10RlVGYnNGaGBsRmdhbEZddEZcb0ZVRlxvLUZNNiZRKHJhbmRlcXNGJ0ZQRklGU0Zjb0ZicC1GXnA2JS1GIzYvLUZNNiZRInVGJ0ZQRklGU0ZccS1GXnA2JS1GIzYkLUZNNiZRInRGJ0ZQRklGU0YvRklGL0Zpci1GTTYmUSRzdW1GJ0ZQRklGUy1GXnA2JS1GIzYrLUYsNi1RIUYnRi9GMkY1RjdGOUY7Rj1GP0ZBRkQtRiM2J0ZlY2xGaGNsRl11LUklbXN1cEdGJDYlRmpkbC1GIzYkRmRhbEYvLyUxc3VwZXJzY3JpcHRzaGlmdEdGYWNsRi9GY3JGZGFsRmlyRl9jbEZcc0Zgb0YvRklGL0ZjckZgcUZpckZfckZcc0ZkeUYvRklGL0ZjckZicC1GXnA2JS1GIzYuLUZNNiZRJnRoZXRhRidGXHBGSUYvRlxxRmlyRmJjbEZccUZjckZgcUZpckZfckZcc0ZqdEYvRklGL0ZddEZVRmJzRlVGXG9GRi1GTTYmUWFwfklmfnRoaXN+dHVwbGV+bWFrZXN+ZGVub21pbmF0b3J+dmFuaXNoLH50aGVufmdlbmVyYXRlfmF+bmV3fnR1cGxlO35vdGhlcndpc2V+Y29udGludWVGJ0ZQRklGU0ZVRmJzLUYsNjBRI2lmRidGX11sRklGYV1sRmNdbEYyRjVGN0Y5RjtGPUY/RkFGREZic0ZmXmxGYnMtRk02JlElc3Vic0YnRlBGSUZTLUZecDYlLUYjNidGXGRsRmNyLUZNNiZRJ1FkZW5vbUYnRlBGSUZTRmR4Ri9GSUYvRmJzLUYsNjBRJG1vZEYnRl9dbEZJRmFdbEZjXWxGMkY1RjdGOUY7Rj1GP0ZBRkRGYnNGXF5sRmJzRmlyRmJzRl9jbEZicy1GLDYwUSV0aGVuRidGX11sRklGYV1sRmNdbEYyRjVGN0Y5RjtGPUY/RkFGREZic0ZnXGxGYnNGY29GYnMtRk02JkY0RlBGSUZTRl10RmJzRmVgbEZic0ZqZmxGXXRGVUZic0ZlYGxGYnNGaV1sRl10RmR4Ri8=">LUklbXJvd0c2Iy9JK21vZHVsZW5hbWVHNiJJLFR5cGVzZXR0aW5nR0koX3N5c2xpYkdGJzZcXmwtSSNtb0dGJDYtUSJ+RicvJSxtYXRodmFyaWFudEdRJ25vcm1hbEYnLyUmZmVuY2VHUSZmYWxzZUYnLyUqc2VwYXJhdG9yR0Y0LyUpc3RyZXRjaHlHRjQvJSpzeW1tZXRyaWNHRjQvJShsYXJnZW9wR0Y0LyUubW92YWJsZWxpbWl0c0dGNC8lJ2FjY2VudEdGNC8lJ2xzcGFjZUdRJjAuMGVtRicvJSdyc3BhY2VHRkMtRiw2LlEiI0YnLyUwZm9udF9zdHlsZV9uYW1lR1EpMkR+SW5wdXRGJ0YvRjJGNUY3RjlGO0Y9Rj9GQUZELUkjbWlHRiQ2JlFSQ29tcHV0ZXN+b3JkZXIsfnByaW1lfm51bWJlcn5mb3J+cmFuZG9tfmludGVnZXJzfkYnLyUnaXRhbGljR1EldHJ1ZUYnRkkvRjBRJ2l0YWxpY0YnLUknbXNwYWNlR0YkNiYvJSdoZWlnaHRHUSYwLjBleEYnLyUmd2lkdGhHRkMvJSZkZXB0aEdGWi8lKmxpbmVicmVha0dRKG5ld2xpbmVGJy1GVjYmRlhGZW5GZ24vRmpuUSVhdXRvRictRk02JlEmT3JkZXJGJ0ZQRklGUy1GLDYuUSomY29sb25lcTtGJ0ZJRi9GMkY1RjdGOUY7Rj1GPy9GQlEsMC4yNzc3Nzc4ZW1GJy9GRUZnby1GTTYmUSRtYXhGJy9GUUY0RklGLy1JKG1mZW5jZWRHRiQ2JS1GIzYlLUZNNiZRJHNlcUYnRlBGSUZTLUZecDYlLUYjNi0tRk02JlEjbnVGJ0ZccEZJRi8tRl5wNictRiM2JC1GTTYmUSJpRidGUEZJRlNGL0ZJRi8vJSVvcGVuR1EiW0YnLyUmY2xvc2VHUSJdRictRiw2LlEiK0YnRklGL0YyRjVGN0Y5RjtGPUY/L0ZCUSwwLjIyMjIyMjJlbUYnL0ZFRl1yLUkjbW5HRiQ2JVEiMUYnRklGLy1GLDYuUSIsRidGSUYvRjIvRjZGUkY3RjlGO0Y9Rj9GQS9GRVEsMC4zMzMzMzMzZW1GJ0ZgcS1GLDYuUSI9RidGSUYvRjJGNUY3RjlGO0Y9Rj9GZm9GaG9GX3ItRiw2LlEjLi5GJ0ZJRi9GMkY1RjdGOUY7Rj1GP0ZcckZELUZNNiZRIm1GJ0ZQRklGU0YvRklGL0YvRklGLy1GLDYuRi5GSUYvRjJGNUY3RjlGO0Y9Rj9GQUZELUYsNi5RIjtGJ0ZJRi9GMkZmckY3RjlGO0Y9Rj9GQUZob0ZVRmJzLUZNNiZRJG5vb0YnRlBGSUZTRmNvRmBvLUYsNi5RKCZtaW51cztGJ0ZJRi9GMkY1RjdGOUY7Rj1GP0ZcckZeckZfci1GLDYuUSI6RidGSUYvRjJGNUY3RjlGO0Y9Rj9GZm9GaG9GVUZicy1GTTYmUSREZWVGJ0ZQRklGU0Zjby1GXnA2JS1GIzYmLUZNNiZRIm5GJ0ZQRklGU0ZpcS1GTTYmUSJsRidGUEZJRlNGL0ZJRi8tRiw2LlEnJnNkb3Q7RidGSUYvRjJGNUY3RjlGO0Y9Rj9GQUZELUZecDYlLUYjNiktRmByNiVRIjJGJ0ZJRi9GYnNGXXVGZ3NGaXFGX3JGL0ZJRi9GXXUtRl5wNiUtRiM2JkZndEZpcUZfc0YvRklGL0ZddS1GTTYmUSJkRidGUEZJRlNGXXRGVUZicy1GTTYmUSRtdTFGJ0ZQRklGU0Zjby1GTTYmUSVjZWlsRidGXHBGSUYvLUZecDYlLUYjNiUtSSZtZnJhY0dGJDYoRl9yLUYjNilGX3JGanMtRk02JlElc3FydEYnRlxwRklGLy1GXnA2JS1GIzYmLUZpdjYoRl9yLUYjNihGZHVGanMtRk02JlEnYWxwaGExRidGUEZJRlNGUEZJRlMvJS5saW5ldGhpY2tuZXNzR0Zici8lK2Rlbm9tYWxpZ25HUSdjZW50ZXJGJy8lKW51bWFsaWduR0ZfeC8lKWJldmVsbGVkR0Y0RlBGSUZTRklGL0ZQRklGU0ZbeEZdeEZgeEZieC8lK2V4ZWN1dGFibGVHRjRGL0ZJRi9GXXRGVUZicy1GTTYmUSZrYXBwYUYnRlxwRklGL0Zjby1GXnA2JS1GIzYqRmR1Rl11LUZNNiZRI2xuRidGXHBGSUYvLUZecDYlLUYjNipGZ3RGaXFGanRGaXEtRk02JlEickYnRlBGSUZTRmlxRl9yRi9GSUYvRmlxRl15LUZecDYlLUYjNihGXnZGXXVGYHRGaXFGX3JGL0ZJRi9GL0ZJRi9GXXVGYHRGaXFGY3QtRl5wNiUtRiM2KEZkdUZddUZnc0ZpcUZfckYvRklGL0ZddS1GXnA2JS1GIzYsRmd1Rl11LUZNNiZRImhGJ0ZQRklGU0ZpcUZdeS1GXnA2JS1GIzYoRmR1RmJzRl11Rmd0RmR4Ri9GSUYvRl11RmB0RmR4Ri9GSUYvRl10RlVGYnNGVUZicy1GTTYmUSV3aXRoRidGUEZJRlMtRl5wNiUtRiM2JC1GTTYmUS1OdW1iZXJUaGVvcnlGJ0ZQRklGU0YvRklGL0ZddEZVRmJzLUZNNiZRJUJpZ05GJ0ZQRklGU0Zjb0Zhdi1GXnA2JS1GIzYoRmR1Rl11RmZ4Rl11Rl52Ri9GSUYvRmRzRlUtRiw2L0YuRmR4RklGL0YyRjVGN0Y5RjtGPUY/RkFGREZVRmJzRkYtRk02JlFmcUdlbmVyYXRlc35yYW5kb21+cHJpbWV+bnVtYmVyfmFuZH5udW1iZXJzfmZvcn5pbml0aWFsfnZhbHVlc35hbmR+cGFyYW1ldGVycyx+cmFuZG9tfnBvd2VyfnNlcmllc35mb3J+aW5wdXRzRidGUEZJRlNGVUZic0Zqei1GXnA2JS1GIzYkLUZNNiZRLFJhbmRvbVRvb2xzRidGUEZJRlNGL0ZJRi9GXXRGVUZicy1GTTYmUSpzZWFyY2hpbmdGJ0ZQRklGU0Zjby1GTTYmRlJGUEZJRlNGXXRGVUZicy1GLDYwUSZ3aGlsZUYnLyUlYm9sZEdGUkZJL0YwUSVib2xkRicvJStmb250d2VpZ2h0R0ZiXWxGMkY1RjdGOUY7Rj1GP0ZBRkQtRl5wNiUtRiM2JUZnXGxGZHhGL0ZJRi9GYnMtRiw2MFEjZG9GJ0ZfXWxGSUZhXWxGY11sRjJGNUY3RjlGO0Y9Rj9GQUZERlVGYnNGYnMtRk02JlEicEYnRlBGSUZTRmNvLUZgcjYlUSI0RidGSUYvRl10RlVGXG9GXF1sRmJzLUZecDYlLUYjNigtRiw2MFEkbm90RidGX11sRklGYV1sRmNdbEYyRjVGN0Y5RjtGPUY/RkFGREZicy1GTTYmUShpc3ByaW1lRidGUEZJRlMtRl5wNiUtRiM2JUZcXmxGZHhGL0ZJRi9GZHhGL0ZJRi9GYnNGaV1sRlVGYnNGXF5sRmNvLUZNNiZRKUdlbmVyYXRlRidGUEZJRlMtRl5wNiUtRiM2Ji1GTTYmUShpbnRlZ2VyRidGUEZJRlMtRl5wNiUtRiM2Ky1GTTYmUSZyYW5nZUYnRlBGSUZTRmlyLUZecDYlLUYjNidGZFtsRmlxRl9yRmR4Ri9GSUYvRlxzRmR1Rl11RmRbbEZkeEYvRklGL0ZkeEYvRklGL0Zkc0ZVRmJzLUYsNjBRJGVuZEYnRl9dbEZJRmFdbEZjXWxGMkY1RjdGOUY7Rj1GP0ZBRkRGYnNGaV1sRl10RlVGYnNGXF5sRmRzRlVGXG8tRk02JlEpdW5hc3NpZ25GJ0ZQRklGUy1GXnA2JS1GIzYmLUYsNi5RIidGJ0ZJRi9GMkY1RjdGOUY7Rj1GPy9GQlEsMC4xMTExMTExZW1GJ0ZELUZNNiZRImpGJ0ZQRklGU0ZfYWxGL0ZJRi9GXXRGVUZic0ZoYGwtRl5wNiUtRiM2JkZfYWxGYHFGX2FsRi9GSUYvRl10RlxvRlVGVUZicy1GLDYwUSRmb3JGJ0ZfXWxGSUZhXWxGY11sRjJGNUY3RjlGO0Y9Rj9GQUZERmJzRmBxRmJzLUYsNjBRJWZyb21GJ0ZfXWxGSUZhXWxGY11sRjJGNUY3RjlGO0Y9Rj9GQUZERmJzRl9yRmJzLUYsNjBRI3RvRidGX11sRklGYV1sRmNdbEYyRjVGN0Y5RjtGPUY/RkFGREZic0ZndEZic0ZpXWxGVUZicy1GTTYmUSV4dmFsRidGUEZJRlNGXHFGY29GYF9sLUZecDYlLUYjNiVGZ19sLUZecDYlLUYjNipGXmBsRmlyLUZgcjYlUSIwRidGSUYvRlxzRl52Rl11RmB0Ri9GSUYvRi9GSUYvRl10RlVGYnNGZWBsRmJzRmldbEZddEZVRmJzRltibEZic0ZgcUZic0ZeYmxGYnNGX3JGYnNGYWJsRmJzRmp0RmJzRmldbEZVRmJzLUZNNiZRKXRoZXRhdmFsRidGUEZJRlNGXHFGY29GYF9sRmdibEZddEZVRmJzRmVgbEZic0ZpXWxGXXRGVUZic0ZbYmxGYnNGYHFGYnNGXmJsRmJzRl9yRmJzRmFibEZic0ZkeUZic0ZpXWxGVUZic0ZbYmxGYnNGZGFsRmJzRl5ibEZic0ZfY2xGYnNGYWJsRmJzRmBvRmJzRmldbEZVRmJzLUZNNiZRJXV2YWxGJ0ZQRklGUy1GXnA2Jy1GIzYmRmBxRmNyRmRhbEYvRklGL0ZjcUZmcUZjb0ZgX2xGZ2JsRl10RlVGYnNGZWBsRmJzRmldbEZddEZVRmJzRmVgbEZic0ZpXWxGXXRGVUZcb0ZoYGxGW2FsRl10RlVGYnNGaGBsRmdhbEZddEZcb0ZVRlxvLUZNNiZRKHJhbmRlcXNGJ0ZQRklGU0Zjb0ZicC1GXnA2JS1GIzYvLUZNNiZRInVGJ0ZQRklGU0ZccS1GXnA2JS1GIzYkLUZNNiZRInRGJ0ZQRklGU0YvRklGL0Zpci1GTTYmUSRzdW1GJ0ZQRklGUy1GXnA2JS1GIzYrLUYsNi1RIUYnRi9GMkY1RjdGOUY7Rj1GP0ZBRkQtRiM2J0ZlY2xGaGNsRl11LUklbXN1cEdGJDYlRmpkbC1GIzYkRmRhbEYvLyUxc3VwZXJzY3JpcHRzaGlmdEdGYWNsRi9GY3JGZGFsRmlyRl9jbEZcc0Zgb0YvRklGL0ZjckZgcUZpckZfckZcc0ZkeUYvRklGL0ZjckZicC1GXnA2JS1GIzYuLUZNNiZRJnRoZXRhRidGXHBGSUYvRlxxRmlyRmJjbEZccUZjckZgcUZpckZfckZcc0ZqdEYvRklGL0ZddEZVRmJzRlVGXG9GRi1GTTYmUWFwfklmfnRoaXN+dHVwbGV+bWFrZXN+ZGVub21pbmF0b3J+dmFuaXNoLH50aGVufmdlbmVyYXRlfmF+bmV3fnR1cGxlO35vdGhlcndpc2V+Y29udGludWVGJ0ZQRklGU0ZVRmJzLUYsNjBRI2lmRidGX11sRklGYV1sRmNdbEYyRjVGN0Y5RjtGPUY/RkFGREZic0ZmXmxGYnMtRk02JlElc3Vic0YnRlBGSUZTLUZecDYlLUYjNidGXGRsRmNyLUZNNiZRJ1FkZW5vbUYnRlBGSUZTRmR4Ri9GSUYvRmJzLUYsNjBRJG1vZEYnRl9dbEZJRmFdbEZjXWxGMkY1RjdGOUY7Rj1GP0ZBRkRGYnNGXF5sRmJzRmlyRmJzRl9jbEZicy1GLDYwUSV0aGVuRidGX11sRklGYV1sRmNdbEYyRjVGN0Y5RjtGPUY/RkFGREZic0ZnXGxGYnNGY29GYnMtRk02JkY0RlBGSUZTRl10RmJzRmVgbEZic0ZqZmxGXXRGVUZic0ZlYGxGYnNGaV1sRl10RmR4Ri8=</Equation></Text-field>
</Input>
<Output><Text-field style="2D Output" layout="Maple Output"><Equation executable="false" style="2D Output" display="LUklbXJvd0c2Iy9JK21vZHVsZW5hbWVHNiJJLFR5cGVzZXR0aW5nR0koX3N5c2xpYkdGJzYmLUkjbWlHRiQ2JVEmT3JkZXJGJy8lJ2l0YWxpY0dRJXRydWVGJy8lLG1hdGh2YXJpYW50R1EnaXRhbGljRictSSNtb0dGJDYtUSkmQXNzaWduO0YnL0YzUSdub3JtYWxGJy8lJmZlbmNlR1EmZmFsc2VGJy8lKnNlcGFyYXRvckdGPS8lKXN0cmV0Y2h5R0Y9LyUqc3ltbWV0cmljR0Y9LyUobGFyZ2VvcEdGPS8lLm1vdmFibGVsaW1pdHNHRj0vJSdhY2NlbnRHRj0vJSdsc3BhY2VHUSwwLjI3Nzc3NzhlbUYnLyUncnNwYWNlR0ZMLUkjbW5HRiQ2JFEjMjJGJ0Y5Rjk=">LV9JLFR5cGVzZXR0aW5nRzYkJSpwcm90ZWN0ZWRHSShfc3lzbGliRzYiSSxtcHJpbnRzbGFzaEdGKDYkNyM+SSZPcmRlckdGKCIjQTcjRi4=</Equation></Text-field>
</Output>
<Output><Text-field style="2D Output" layout="Maple Output"><Equation executable="false" style="2D Output" display="LUklbXJvd0c2Iy9JK21vZHVsZW5hbWVHNiJJLFR5cGVzZXR0aW5nR0koX3N5c2xpYkdGJzYmLUkjbWlHRiQ2JVElQmlnTkYnLyUnaXRhbGljR1EldHJ1ZUYnLyUsbWF0aHZhcmlhbnRHUSdpdGFsaWNGJy1JI21vR0YkNi1RKSZBc3NpZ247RicvRjNRJ25vcm1hbEYnLyUmZmVuY2VHUSZmYWxzZUYnLyUqc2VwYXJhdG9yR0Y9LyUpc3RyZXRjaHlHRj0vJSpzeW1tZXRyaWNHRj0vJShsYXJnZW9wR0Y9LyUubW92YWJsZWxpbWl0c0dGPS8lJ2FjY2VudEdGPS8lJ2xzcGFjZUdRLDAuMjc3Nzc3OGVtRicvJSdyc3BhY2VHRkwtSSNtbkdGJDYkUSo4MzExNjc1NjBGJ0Y5Rjk=">LV9JLFR5cGVzZXR0aW5nRzYkJSpwcm90ZWN0ZWRHSShfc3lzbGliRzYiSSxtcHJpbnRzbGFzaEdGKDYkNyM+SSVCaWdOR0YoIipndjtKKTcjRi4=</Equation></Text-field>
</Output>
</Group></Presentation-Block><Presentation-Block>
<Group view="presentation" hide-input="false" inline-output="false" labelreference="L5" drawlabel="true" applyint="true" applyrational="true" applyexponent="false">
<Input><Text-field style="Text" layout="Normal"><Equation executable="true" style="2D Math" input-equation="" display="LUklbXJvd0c2Iy9JK21vZHVsZW5hbWVHNiJJLFR5cGVzZXR0aW5nR0koX3N5c2xpYkdGJzZgeS1JI21vR0YkNi1RIn5GJy8lLG1hdGh2YXJpYW50R1Enbm9ybWFsRicvJSZmZW5jZUdRJmZhbHNlRicvJSpzZXBhcmF0b3JHRjQvJSlzdHJldGNoeUdGNC8lKnN5bW1ldHJpY0dGNC8lKGxhcmdlb3BHRjQvJS5tb3ZhYmxlbGltaXRzR0Y0LyUnYWNjZW50R0Y0LyUnbHNwYWNlR1EmMC4wZW1GJy8lJ3JzcGFjZUdGQy1GLDYuUSIjRicvJTBmb250X3N0eWxlX25hbWVHUSkyRH5JbnB1dEYnRi9GMkY1RjdGOUY7Rj1GP0ZBRkQtSSNtaUdGJDYmUWRxU29sdmVzfmF+c3lzdGVtfm9mfmRpZmZlcmVudGlhbH5lcXVhdGlvbnN+d2hvc2V+c29sdXRpb25zJ35jb2VmZmljaWVudHN+d2lsbH5iZX51c2VkfnRvfm1ha2V+dGhlfkphY29iaWFuRicvJSdpdGFsaWNHUSV0cnVlRidGSS9GMFEnaXRhbGljRictSSdtc3BhY2VHRiQ2Ji8lJ2hlaWdodEdRJjAuMGV4RicvJSZ3aWR0aEdGQy8lJmRlcHRoR0ZaLyUqbGluZWJyZWFrR1EobmV3bGluZUYnLUYsNi5GLkZJRi9GMkY1RjdGOUY7Rj1GP0ZBRkRGRi1GTTYmUUxUaGlzfm1heX50YWtlfnNvbWV+dGltZX5mb3J+bGFyZ2VyfnN5c3RlbXN+RidGUEZJRlNGVUZcb0ZVLUZWNiZGWEZlbkZnbi9Gam5RJWF1dG9GJy1GTTYmUSl1bmFzc2lnbkYnRlBGSUZTLUkobWZlbmNlZEdGJDYlLUYjNiYtRiw2LlEiJ0YnRklGL0YyRjVGN0Y5RjtGPUY/L0ZCUSwwLjExMTExMTFlbUYnRkQtRk02JlEiakYnRlBGSUZTRl1wRi9GSUYvLUYsNi5RIjtGJ0ZJRi9GMi9GNkZSRjdGOUY7Rj1GP0ZBL0ZFUSwwLjI3Nzc3NzhlbUYnRlVGXG9GZW8tRmlvNiUtRiM2JkZdcC1GTTYmUSJpRidGUEZJRlNGXXBGL0ZJRi9GZXBGXG9GVUZcby1GTTYmUShyYW5kZXFzRidGUEZJRlMtRiw2LlEqJmNvbG9uZXE7RidGSUYvRjJGNUY3RjlGO0Y9Rj8vRkJGanBGaXAtRk02JlEkc2VxRidGUEZJRlMtRmlvNiUtRiM2Ly1GTTYmUSJ1RidGUEZJRlMtRmlvNictRiM2JEZfcUYvRklGLy8lJW9wZW5HUSJbRicvJSZjbG9zZUdRIl1GJy1GaW82JS1GIzYkLUZNNiZRInRGJ0ZQRklGU0YvRklGLy1GLDYuUSI9RidGSUYvRjJGNUY3RjlGO0Y9Rj9GaHFGaXAtRk02JlEkc3VtRidGUEZJRlMtRmlvNiUtRiM2Ky1GLDYtUSFGJ0YvRjJGNUY3RjlGO0Y9Rj9GQUZELUYjNictRk02JlEldXZhbEYnRlBGSUZTLUZpbzYnLUYjNiZGX3EtRiw2LlEiLEYnRklGL0YyRmhwRjdGOUY7Rj1GP0ZBL0ZFUSwwLjMzMzMzMzNlbUYnRmJwRi9GSUYvRmdyRmpyLUYsNi5RJyZzZG90O0YnRklGL0YyRjVGN0Y5RjtGPUY/RkFGRC1JJW1zdXBHRiQ2JUZhcy1GIzYkRmJwRi8vJTFzdXBlcnNjcmlwdHNoaWZ0R1EiMEYnRi9GanRGYnBGZHMtSSNtbkdGJDYlRml1RklGLy1GLDYuUSMuLkYnRklGL0YyRjVGN0Y5RjtGPUY/L0ZCUSwwLjIyMjIyMjJlbUYnRkQtRk02JlEmT3JkZXJGJ0ZQRklGU0YvRklGL0ZqdEZfcUZkcy1GW3Y2JVEiMUYnRklGL0Zddi1GTTYmUSJyRidGUEZJRlNGL0ZJRi9GanRGaXEtRmlvNiUtRiM2Li1GTTYmUSZ0aGV0YUYnL0ZRRjRGSUYvRmNyRmRzLUZNNiZRKXRoZXRhdmFsRidGUEZJRlNGY3JGanRGX3FGZHNGZXZGXXYtRk02JlEibEYnRlBGSUZTRi9GSUYvLUYsNi5RIjpGJ0ZJRi9GMkY1RjdGOUY7Rj1GP0ZocUZpcEZVLUZNNiZRJk1kZmR4RidGUEZJRlNGZXEtRk02JlEnTWF0cml4RidGUEZJRlMtRmlvNiUtRiM2KS1GTTYmUSJuRidGUEZJRlNGanQtRmlvNiVGaHRGSUYvLUYsNi5RKCZzcmFycjtGJ0ZJRi9GMkY1RjdGOUY7Rj1GP0ZBRkQtRk02JlElc3Vic0YnRlBGSUZTLUZpbzYlLUYjNidGYnFGanQtRk02JlElZGlmZkYnRlBGSUZTLUZpbzYlLUYjNihGXnktRmlvNiUtRiM2Jy1GTTYmUSl1c2VyZXFuc0YnRlBGSUZTRmp0RmV5LUZpbzYlLUYjNigtRk02JlEieEYnRlBGSUZTRmNyRl1zRmp0RmFzRi9GSUYvRi9GSUYvRmp0Rmd6LUZpbzYnRmV1RklGL0ZnckZqckYvRklGL0YvRklGL0YvRklGL0Zcb0Zpd0ZVRmFvLUZNNiZRKk1kZmR0aGV0YUYnRlBGSUZTRmVxRl94LUZpbzYlLUYjNitGZnhGanRGZndGanRGaXhGW3lGXnktRmlvNiUtRiM2J0ZicUZqdEZleS1GaW82JS1GIzYpRl50LUYjNiVGXnlGXHpGL0ZedEZqdEZfd0ZqekYvRklGL0YvRklGL0YvRklGL0Zpd0ZVLUZNNiZRJk1kZ2R4RidGUEZJRlNGZXFGX3gtRmlvNiUtRiM2LC1GTTYmUSJtRidGUEZJRlNGanRGZnhGanRGaXhGW3lGXnktRmlvNiUtRiM2J0ZicUZqdEZleS1GaW82JS1GIzYpRl50LUYjNiVGXnktRmlvNiUtRiM2J0ZgekZqdC1GTTYmUSJ5RidGUEZJRlNGY3JGL0ZJRi9GL0ZedEZqdEZnekZqekYvRklGL0YvRklGL0Zcb0YvRklGL0Zpd0ZVRmFvLUZNNiZRKk1kZ2R0aGV0YUYnRlBGSUZTRmVxRl94LUZpbzYlLUYjNitGZFxsRmp0RmZ3Rmp0Rml4Rlt5Rl55LUZpbzYlLUYjNidGYnFGanRGZXktRmlvNiUtRiM2KUZedEZfXWxGXnRGanRGX3dGanpGL0ZJRi9GL0ZJRi9GL0ZJRi9GaXdGVUZcby1GTTYmUSVNZXFuRidGUEZJRlNGZXFGaXEtRmlvNiUtRiM2K0ZeeS1GaW82JS1GIzYnRmJxRmp0RmB6RmNyRi9GSUYvRmp0Rl9xRmRzRmV2Rl12RmZ4Ri9GSUYvRml3RlVGYW9GVUZcby1GTTYmUSRpY3hGJ0ZQRklGU0ZlcUZpcS1GaW82JS1GIzYvRmd6RmNyLUZpbzYlLUYjNiRGanVGL0ZJRi9GZHMtRk02JlEleHZhbEYnRlBGSUZTRmNyRmp0Rl9xRmRzRmV2Rl12RmZ4Ri9GSUYvRml3RlVGXG8tRk02JlEmeHZhcnNGJ0ZQRklGU0ZlcS1GaW82Jy1GIzYlRmlxLUZpbzYlLUYjNixGZ3pGY3JGXXNGanRGX3FGZHNGZXZGXXZGZnhGL0ZJRi9GL0ZJRi9GZ3JGanJGaXdGVS1GTTYmUSRzb2xGJ0ZQRklGU0ZlcS1GTTYmUSdkc29sdmVGJ0ZQRklGUy1GaW82JS1GIzYoLUZpbzYnLUYjNiZGZ15sRmp0RmJfbEYvRklGLy9GaHJRInxmckYnL0Zbc1EifGhyRidGanRGYGBsRmp0LUZNNiZRJ3Nlcmllc0YnRlBGSUZTRi9GSUYvRml3RlVGYW9GVUZcby1GTTYmUSZ4c3Vic0YnRlBGSUZTRmVxLUZpbzYnLUYjNiVGaXEtRmlvNiUtRiM2LkZnekZjckZkc0ZeeS1GaW82JS1GIzYoRlthbEZqdEZnekZjckZdc0YvRklGL0ZqdEZfcUZkc0ZldkZddkZmeEYvRklGL0YvRklGL0ZnckZqckZpd0ZVRmFvRlx4RmVxRl55LUZpbzYlLUYjNiZGYGJsRmp0Rlx4Ri9GSUYvRml3RlVGYW8tRk02JlEpZXFuZ2FtbWFGJ0ZQRklGU0ZlcUZfeC1GaW82JS1GIzYnRmZ4Rmp0LUYjNidGaXhGW3lGZXktRmlvNiUtRiM2KC1GTTYmUSZnYW1tYUYnRmJ3RklGL0ZmdEZdc0ZqdEZhc0YvRklGL0YvRl50Ri9GSUYvRmRzRlx4LUYsNi5RIi5GJ0ZJRi9GMkY1RjdGOUY7Rj1GP0ZBRkRGX3gtRmlvNiUtRiM2KkZmeEZqdEZpeEZbeUZgZGxGZnRGXXNGL0ZJRi9GaXdGVS1GTTYmUShpY2dhbW1hRidGUEZJRlNGZXFGX3gtRmlvNiUtRiM2J0ZmeEZqdC1GIzYoRml4Rlt5RmBkbEZmdEZpX2xGL0ZedEYvRklGL0Zkc0ZfeC1GaW82JS1GIzYoRmZ4Rmp0LUZNNiZRJnNoYXBlRidGUEZJRlNGZHMtRk02JlEpaWRlbnRpdHlGJ0ZQRklGU0YvRklGL0Zcb0Zpd0Zcb0Zcb0ZVRlxvLUZNNiZRKmdhbW1hZXFuc0YnRlBGSUZTRmVxLUZpbzYnLUYjNiYtRk02JlEjb3BGJ0ZQRklGUy1GaW82JS1GIzYkRmNjbEYvRklGLy1GaW82Jy1GIzYkRmV2Ri9GSUYvRmdyRmpyRi9GSUYvL0ZoclEnJmxhbmc7RicvRltzUScmcmFuZztGJ0Zcb0Zkc0Zcby1GaW82Jy1GIzYmRmRmbEZnZmwtRmlvNictRiM2JC1GW3Y2JVEiMkYnRklGL0YvRklGL0ZnckZqckYvRklGL0ZfZ2xGYWdsRml3RlUtRk02JlEpZ2FtbWFpY3NGJ0ZQRklGU0ZlcS1GaW82Jy1GIzYmRmRmbC1GaW82JS1GIzYkRmpkbEYvRklGL0ZbZ2xGL0ZJRi9GX2dsRmFnbEZcb0Zkc0Zcby1GaW82Jy1GIzYmRmRmbEZlaGxGZ2dsRi9GSUYvRl9nbEZhZ2xGaXdGXG9GVUZcby1GTTYmUSpnYW1tYXZhcnNGJ0ZQRklGU0ZlcS1GTTYmUShjb252ZXJ0RidGUEZJRlMtRmlvNiUtRiM2J0ZfeEZmZGxGanQtRk02JlElbGlzdEYnRlBGSUZTRi9GSUYvRml3RlUtRk02JlEpZ2FtbWFzb2xGJ0ZQRklGU0ZlcUZeYWwtRmlvNiUtRiM2KC1GaW82Jy1GIzYrLUZNNiZRJ0VxdWF0ZUYnRlBGSUZTLUZpbzYlLUYjNiVGZGZsLUZpbzYlLUYjNiRGXWZsRi9GSUYvRi9GSUYvLUZpbzYnLUYjNiRGXnRGL0ZJRi9GZ3JGanJGanRGZWpsLUZpbzYlLUYjNiVGZGZsLUZpbzYlLUYjNiRGXmhsRi9GSUYvRi9GSUYvRmBbbUZedEYvRklGL0ZpYWxGW2JsRmp0Rl1pbEZqdEZdYmxGL0ZJRi9GaXdGXG9GVUZhb0ZVRlxvRlxbbEZlcUZeeS1GaW82JS1GIzYmRmBibEZqdEZcW2xGL0ZJRi9GaXdGVS1GTTYmUSplcW5sYW1iZGFGJ0ZQRklGU0ZlcUZfeC1GaW82JS1GIzYpRmZ4Rmp0RmZ3Rmp0LUYjNidGaXhGW3lGZXktRmlvNiUtRiM2KC1GTTYmUSNsYUYnRlBGSUZTRmZ0Rl1zRmp0RmFzRi9GSUYvRi9GXnRGL0ZJRi9GZHNGXHhGY2RsRl94LUZpbzYlLUYjNixGZnhGanRGZndGanRGaXhGW3lGXV1tRmZ0Rl1zRi9GSUYvLUYsNi5RIitGJ0ZJRi9GMkY1RjdGOUY7Rj1GP0Zgdi9GRUZhdkZcW2xGaXdGVS1GTTYmUSlpY2xhbWJkYUYnRlBGSUZTRmVxRl94LUZpbzYlLUYjNilGZnhGanRGZndGanQtRiM2KEZpeEZbeUZdXW1GZnRGaV9sRi9GXnRGL0ZJRi9GZHNGX3gtRmlvNiUtRiM2JkZmeEZqdEZmd0YvRklGL0Zpd0ZVRlxvLUZNNiZRK2xhbWJkYWVxbnNGJ0ZQRklGU0ZlcS1GaW82Jy1GIzYoRlxvRmRmbC1GaW82JS1GIzYkRmBcbUYvRklGL0ZbZ2xGXnRGL0ZJRi9GX2dsRmFnbEZcb0Zkc0Zcby1GaW82Jy1GIzYoRlxvRmRmbEZcX21GZ2dsRl50Ri9GSUYvRl9nbEZhZ2xGaXdGVS1GTTYmUSpsYW1iZGFpY3NGJ0ZQRklGU0ZlcS1GaW82Jy1GIzYoRlxvRmRmbC1GaW82JS1GIzYkRmhdbUYvRklGL0ZbZ2xGXnRGL0ZJRi9GX2dsRmFnbEZcb0Zkc0Zcby1GaW82Jy1GIzYoRlxvRmRmbEZbYG1GZ2dsRl50Ri9GSUYvRl9nbEZhZ2xGaXdGXG9GXG9GVUZcby1GTTYmUStsYW1iZGF2YXJzRidGUEZJRlNGZXFGYGlsLUZpbzYlLUYjNidGX3hGYF1tRmp0RmdpbEYvRklGL0Zpd0ZVRlxvLUZNNiZRKmxhbWJkYXNvbEYnRlBGSUZTRmVxRl5hbC1GaW82JS1GIzYoLUZpbzYnLUYjNitGZWpsLUZpbzYlLUYjNiVGZGZsLUZpbzYlLUYjNiRGZV5tRi9GSUYvRi9GSUYvRmBbbUZqdEZlamwtRmlvNiUtRiM2JUZkZmwtRmlvNiUtRiM2JEZkX21GL0ZJRi9GL0ZJRi9GYFttRl50Ri9GSUYvRmlhbEZbYmxGanRGY2BtRmp0Rl1ibEYvRklGL0Zpd0ZVRlxvLyUrZXhlY3V0YWJsZUdGNEYv">LUklbXJvd0c2Iy9JK21vZHVsZW5hbWVHNiJJLFR5cGVzZXR0aW5nR0koX3N5c2xpYkdGJzZgeS1JI21vR0YkNi1RIn5GJy8lLG1hdGh2YXJpYW50R1Enbm9ybWFsRicvJSZmZW5jZUdRJmZhbHNlRicvJSpzZXBhcmF0b3JHRjQvJSlzdHJldGNoeUdGNC8lKnN5bW1ldHJpY0dGNC8lKGxhcmdlb3BHRjQvJS5tb3ZhYmxlbGltaXRzR0Y0LyUnYWNjZW50R0Y0LyUnbHNwYWNlR1EmMC4wZW1GJy8lJ3JzcGFjZUdGQy1GLDYuUSIjRicvJTBmb250X3N0eWxlX25hbWVHUSkyRH5JbnB1dEYnRi9GMkY1RjdGOUY7Rj1GP0ZBRkQtSSNtaUdGJDYmUWRxU29sdmVzfmF+c3lzdGVtfm9mfmRpZmZlcmVudGlhbH5lcXVhdGlvbnN+d2hvc2V+c29sdXRpb25zJ35jb2VmZmljaWVudHN+d2lsbH5iZX51c2VkfnRvfm1ha2V+dGhlfkphY29iaWFuRicvJSdpdGFsaWNHUSV0cnVlRidGSS9GMFEnaXRhbGljRictSSdtc3BhY2VHRiQ2Ji8lJ2hlaWdodEdRJjAuMGV4RicvJSZ3aWR0aEdGQy8lJmRlcHRoR0ZaLyUqbGluZWJyZWFrR1EobmV3bGluZUYnLUYsNi5GLkZJRi9GMkY1RjdGOUY7Rj1GP0ZBRkRGRi1GTTYmUUxUaGlzfm1heX50YWtlfnNvbWV+dGltZX5mb3J+bGFyZ2VyfnN5c3RlbXN+RidGUEZJRlNGVUZcb0ZVLUZWNiZGWEZlbkZnbi9Gam5RJWF1dG9GJy1GTTYmUSl1bmFzc2lnbkYnRlBGSUZTLUkobWZlbmNlZEdGJDYlLUYjNiYtRiw2LlEiJ0YnRklGL0YyRjVGN0Y5RjtGPUY/L0ZCUSwwLjExMTExMTFlbUYnRkQtRk02JlEiakYnRlBGSUZTRl1wRi9GSUYvLUYsNi5RIjtGJ0ZJRi9GMi9GNkZSRjdGOUY7Rj1GP0ZBL0ZFUSwwLjI3Nzc3NzhlbUYnRlVGXG9GZW8tRmlvNiUtRiM2JkZdcC1GTTYmUSJpRidGUEZJRlNGXXBGL0ZJRi9GZXBGXG9GVUZcby1GTTYmUShyYW5kZXFzRidGUEZJRlMtRiw2LlEqJmNvbG9uZXE7RidGSUYvRjJGNUY3RjlGO0Y9Rj8vRkJGanBGaXAtRk02JlEkc2VxRidGUEZJRlMtRmlvNiUtRiM2Ly1GTTYmUSJ1RidGUEZJRlMtRmlvNictRiM2JEZfcUYvRklGLy8lJW9wZW5HUSJbRicvJSZjbG9zZUdRIl1GJy1GaW82JS1GIzYkLUZNNiZRInRGJ0ZQRklGU0YvRklGLy1GLDYuUSI9RidGSUYvRjJGNUY3RjlGO0Y9Rj9GaHFGaXAtRk02JlEkc3VtRidGUEZJRlMtRmlvNiUtRiM2Ky1GLDYtUSFGJ0YvRjJGNUY3RjlGO0Y9Rj9GQUZELUYjNictRk02JlEldXZhbEYnRlBGSUZTLUZpbzYnLUYjNiZGX3EtRiw2LlEiLEYnRklGL0YyRmhwRjdGOUY7Rj1GP0ZBL0ZFUSwwLjMzMzMzMzNlbUYnRmJwRi9GSUYvRmdyRmpyLUYsNi5RJyZzZG90O0YnRklGL0YyRjVGN0Y5RjtGPUY/RkFGRC1JJW1zdXBHRiQ2JUZhcy1GIzYkRmJwRi8vJTFzdXBlcnNjcmlwdHNoaWZ0R1EiMEYnRi9GanRGYnBGZHMtSSNtbkdGJDYlRml1RklGLy1GLDYuUSMuLkYnRklGL0YyRjVGN0Y5RjtGPUY/L0ZCUSwwLjIyMjIyMjJlbUYnRkQtRk02JlEmT3JkZXJGJ0ZQRklGU0YvRklGL0ZqdEZfcUZkcy1GW3Y2JVEiMUYnRklGL0Zddi1GTTYmUSJyRidGUEZJRlNGL0ZJRi9GanRGaXEtRmlvNiUtRiM2Li1GTTYmUSZ0aGV0YUYnL0ZRRjRGSUYvRmNyRmRzLUZNNiZRKXRoZXRhdmFsRidGUEZJRlNGY3JGanRGX3FGZHNGZXZGXXYtRk02JlEibEYnRlBGSUZTRi9GSUYvLUYsNi5RIjpGJ0ZJRi9GMkY1RjdGOUY7Rj1GP0ZocUZpcEZVLUZNNiZRJk1kZmR4RidGUEZJRlNGZXEtRk02JlEnTWF0cml4RidGUEZJRlMtRmlvNiUtRiM2KS1GTTYmUSJuRidGUEZJRlNGanQtRmlvNiVGaHRGSUYvLUYsNi5RKCZzcmFycjtGJ0ZJRi9GMkY1RjdGOUY7Rj1GP0ZBRkQtRk02JlElc3Vic0YnRlBGSUZTLUZpbzYlLUYjNidGYnFGanQtRk02JlElZGlmZkYnRlBGSUZTLUZpbzYlLUYjNihGXnktRmlvNiUtRiM2Jy1GTTYmUSl1c2VyZXFuc0YnRlBGSUZTRmp0RmV5LUZpbzYlLUYjNigtRk02JlEieEYnRlBGSUZTRmNyRl1zRmp0RmFzRi9GSUYvRi9GSUYvRmp0Rmd6LUZpbzYnRmV1RklGL0ZnckZqckYvRklGL0YvRklGL0YvRklGL0Zcb0Zpd0ZVRmFvLUZNNiZRKk1kZmR0aGV0YUYnRlBGSUZTRmVxRl94LUZpbzYlLUYjNitGZnhGanRGZndGanRGaXhGW3lGXnktRmlvNiUtRiM2J0ZicUZqdEZleS1GaW82JS1GIzYpRl50LUYjNiVGXnlGXHpGL0ZedEZqdEZfd0ZqekYvRklGL0YvRklGL0YvRklGL0Zpd0ZVLUZNNiZRJk1kZ2R4RidGUEZJRlNGZXFGX3gtRmlvNiUtRiM2LC1GTTYmUSJtRidGUEZJRlNGanRGZnhGanRGaXhGW3lGXnktRmlvNiUtRiM2J0ZicUZqdEZleS1GaW82JS1GIzYpRl50LUYjNiVGXnktRmlvNiUtRiM2J0ZgekZqdC1GTTYmUSJ5RidGUEZJRlNGY3JGL0ZJRi9GL0ZedEZqdEZnekZqekYvRklGL0YvRklGL0Zcb0YvRklGL0Zpd0ZVRmFvLUZNNiZRKk1kZ2R0aGV0YUYnRlBGSUZTRmVxRl94LUZpbzYlLUYjNitGZFxsRmp0RmZ3Rmp0Rml4Rlt5Rl55LUZpbzYlLUYjNidGYnFGanRGZXktRmlvNiUtRiM2KUZedEZfXWxGXnRGanRGX3dGanpGL0ZJRi9GL0ZJRi9GL0ZJRi9GaXdGVUZcby1GTTYmUSVNZXFuRidGUEZJRlNGZXFGaXEtRmlvNiUtRiM2K0ZeeS1GaW82JS1GIzYnRmJxRmp0RmB6RmNyRi9GSUYvRmp0Rl9xRmRzRmV2Rl12RmZ4Ri9GSUYvRml3RlVGYW9GVUZcby1GTTYmUSRpY3hGJ0ZQRklGU0ZlcUZpcS1GaW82JS1GIzYvRmd6RmNyLUZpbzYlLUYjNiRGanVGL0ZJRi9GZHMtRk02JlEleHZhbEYnRlBGSUZTRmNyRmp0Rl9xRmRzRmV2Rl12RmZ4Ri9GSUYvRml3RlVGXG8tRk02JlEmeHZhcnNGJ0ZQRklGU0ZlcS1GaW82Jy1GIzYlRmlxLUZpbzYlLUYjNixGZ3pGY3JGXXNGanRGX3FGZHNGZXZGXXZGZnhGL0ZJRi9GL0ZJRi9GZ3JGanJGaXdGVS1GTTYmUSRzb2xGJ0ZQRklGU0ZlcS1GTTYmUSdkc29sdmVGJ0ZQRklGUy1GaW82JS1GIzYoLUZpbzYnLUYjNiZGZ15sRmp0RmJfbEYvRklGLy9GaHJRInxmckYnL0Zbc1EifGhyRidGanRGYGBsRmp0LUZNNiZRJ3Nlcmllc0YnRlBGSUZTRi9GSUYvRml3RlVGYW9GVUZcby1GTTYmUSZ4c3Vic0YnRlBGSUZTRmVxLUZpbzYnLUYjNiVGaXEtRmlvNiUtRiM2LkZnekZjckZkc0ZeeS1GaW82JS1GIzYoRlthbEZqdEZnekZjckZdc0YvRklGL0ZqdEZfcUZkc0ZldkZddkZmeEYvRklGL0YvRklGL0ZnckZqckZpd0ZVRmFvRlx4RmVxRl55LUZpbzYlLUYjNiZGYGJsRmp0Rlx4Ri9GSUYvRml3RlVGYW8tRk02JlEpZXFuZ2FtbWFGJ0ZQRklGU0ZlcUZfeC1GaW82JS1GIzYnRmZ4Rmp0LUYjNidGaXhGW3lGZXktRmlvNiUtRiM2KC1GTTYmUSZnYW1tYUYnRmJ3RklGL0ZmdEZdc0ZqdEZhc0YvRklGL0YvRl50Ri9GSUYvRmRzRlx4LUYsNi5RIi5GJ0ZJRi9GMkY1RjdGOUY7Rj1GP0ZBRkRGX3gtRmlvNiUtRiM2KkZmeEZqdEZpeEZbeUZgZGxGZnRGXXNGL0ZJRi9GaXdGVS1GTTYmUShpY2dhbW1hRidGUEZJRlNGZXFGX3gtRmlvNiUtRiM2J0ZmeEZqdC1GIzYoRml4Rlt5RmBkbEZmdEZpX2xGL0ZedEYvRklGL0Zkc0ZfeC1GaW82JS1GIzYoRmZ4Rmp0LUZNNiZRJnNoYXBlRidGUEZJRlNGZHMtRk02JlEpaWRlbnRpdHlGJ0ZQRklGU0YvRklGL0Zcb0Zpd0Zcb0Zcb0ZVRlxvLUZNNiZRKmdhbW1hZXFuc0YnRlBGSUZTRmVxLUZpbzYnLUYjNiYtRk02JlEjb3BGJ0ZQRklGUy1GaW82JS1GIzYkRmNjbEYvRklGLy1GaW82Jy1GIzYkRmV2Ri9GSUYvRmdyRmpyRi9GSUYvL0ZoclEnJmxhbmc7RicvRltzUScmcmFuZztGJ0Zcb0Zkc0Zcby1GaW82Jy1GIzYmRmRmbEZnZmwtRmlvNictRiM2JC1GW3Y2JVEiMkYnRklGL0YvRklGL0ZnckZqckYvRklGL0ZfZ2xGYWdsRml3RlUtRk02JlEpZ2FtbWFpY3NGJ0ZQRklGU0ZlcS1GaW82Jy1GIzYmRmRmbC1GaW82JS1GIzYkRmpkbEYvRklGL0ZbZ2xGL0ZJRi9GX2dsRmFnbEZcb0Zkc0Zcby1GaW82Jy1GIzYmRmRmbEZlaGxGZ2dsRi9GSUYvRl9nbEZhZ2xGaXdGXG9GVUZcby1GTTYmUSpnYW1tYXZhcnNGJ0ZQRklGU0ZlcS1GTTYmUShjb252ZXJ0RidGUEZJRlMtRmlvNiUtRiM2J0ZfeEZmZGxGanQtRk02JlElbGlzdEYnRlBGSUZTRi9GSUYvRml3RlUtRk02JlEpZ2FtbWFzb2xGJ0ZQRklGU0ZlcUZeYWwtRmlvNiUtRiM2KC1GaW82Jy1GIzYrLUZNNiZRJ0VxdWF0ZUYnRlBGSUZTLUZpbzYlLUYjNiVGZGZsLUZpbzYlLUYjNiRGXWZsRi9GSUYvRi9GSUYvLUZpbzYnLUYjNiRGXnRGL0ZJRi9GZ3JGanJGanRGZWpsLUZpbzYlLUYjNiVGZGZsLUZpbzYlLUYjNiRGXmhsRi9GSUYvRi9GSUYvRmBbbUZedEYvRklGL0ZpYWxGW2JsRmp0Rl1pbEZqdEZdYmxGL0ZJRi9GaXdGXG9GVUZhb0ZVRlxvRlxbbEZlcUZeeS1GaW82JS1GIzYmRmBibEZqdEZcW2xGL0ZJRi9GaXdGVS1GTTYmUSplcW5sYW1iZGFGJ0ZQRklGU0ZlcUZfeC1GaW82JS1GIzYpRmZ4Rmp0RmZ3Rmp0LUYjNidGaXhGW3lGZXktRmlvNiUtRiM2KC1GTTYmUSNsYUYnRlBGSUZTRmZ0Rl1zRmp0RmFzRi9GSUYvRi9GXnRGL0ZJRi9GZHNGXHhGY2RsRl94LUZpbzYlLUYjNixGZnhGanRGZndGanRGaXhGW3lGXV1tRmZ0Rl1zRi9GSUYvLUYsNi5RIitGJ0ZJRi9GMkY1RjdGOUY7Rj1GP0Zgdi9GRUZhdkZcW2xGaXdGVS1GTTYmUSlpY2xhbWJkYUYnRlBGSUZTRmVxRl94LUZpbzYlLUYjNilGZnhGanRGZndGanQtRiM2KEZpeEZbeUZdXW1GZnRGaV9sRi9GXnRGL0ZJRi9GZHNGX3gtRmlvNiUtRiM2JkZmeEZqdEZmd0YvRklGL0Zpd0ZVRlxvLUZNNiZRK2xhbWJkYWVxbnNGJ0ZQRklGU0ZlcS1GaW82Jy1GIzYoRlxvRmRmbC1GaW82JS1GIzYkRmBcbUYvRklGL0ZbZ2xGXnRGL0ZJRi9GX2dsRmFnbEZcb0Zkc0Zcby1GaW82Jy1GIzYoRlxvRmRmbEZcX21GZ2dsRl50Ri9GSUYvRl9nbEZhZ2xGaXdGVS1GTTYmUSpsYW1iZGFpY3NGJ0ZQRklGU0ZlcS1GaW82Jy1GIzYoRlxvRmRmbC1GaW82JS1GIzYkRmhdbUYvRklGL0ZbZ2xGXnRGL0ZJRi9GX2dsRmFnbEZcb0Zkc0Zcby1GaW82Jy1GIzYoRlxvRmRmbEZbYG1GZ2dsRl50Ri9GSUYvRl9nbEZhZ2xGaXdGXG9GXG9GVUZcby1GTTYmUStsYW1iZGF2YXJzRidGUEZJRlNGZXFGYGlsLUZpbzYlLUYjNidGX3hGYF1tRmp0RmdpbEYvRklGL0Zpd0ZVRlxvLUZNNiZRKmxhbWJkYXNvbEYnRlBGSUZTRmVxRl5hbC1GaW82JS1GIzYoLUZpbzYnLUYjNitGZWpsLUZpbzYlLUYjNiVGZGZsLUZpbzYlLUYjNiRGZV5tRi9GSUYvRi9GSUYvRmBbbUZqdEZlamwtRmlvNiUtRiM2JUZkZmwtRmlvNiUtRiM2JEZkX21GL0ZJRi9GL0ZJRi9GYFttRl50Ri9GSUYvRmlhbEZbYmxGanRGY2BtRmp0Rl1ibEYvRklGL0Zpd0ZVRlxvLyUrZXhlY3V0YWJsZUdGNEYv</Equation></Text-field>
</Input>
<Output><Text-field style="2D Output" layout="Maple Output"><Equation executable="false" style="2D Output" display="LUklbXJvd0c2Iy9JK21vZHVsZW5hbWVHNiJJLFR5cGVzZXR0aW5nR0koX3N5c2xpYkdGJzYmLUkjbWlHRiQ2JVEiakYnLyUnaXRhbGljR1EldHJ1ZUYnLyUsbWF0aHZhcmlhbnRHUSdpdGFsaWNGJy1JI21vR0YkNi1RKSZBc3NpZ247RicvRjNRJ25vcm1hbEYnLyUmZmVuY2VHUSZmYWxzZUYnLyUqc2VwYXJhdG9yR0Y9LyUpc3RyZXRjaHlHRj0vJSpzeW1tZXRyaWNHRj0vJShsYXJnZW9wR0Y9LyUubW92YWJsZWxpbWl0c0dGPS8lJ2FjY2VudEdGPS8lJ2xzcGFjZUdRLDAuMjc3Nzc3OGVtRicvJSdyc3BhY2VHRkxGK0Y5">LV9JLFR5cGVzZXR0aW5nRzYkJSpwcm90ZWN0ZWRHSShfc3lzbGliRzYiSSxtcHJpbnRzbGFzaEdGKDYkNyM+SSJqR0YoRi03I0Yt</Equation></Text-field>
</Output>
<Output><Text-field style="2D Output" layout="Maple Output"><Equation executable="false" style="2D Output" display="LUklbXJvd0c2Iy9JK21vZHVsZW5hbWVHNiJJLFR5cGVzZXR0aW5nR0koX3N5c2xpYkdGJzYmLUkjbWlHRiQ2JVEiaUYnLyUnaXRhbGljR1EldHJ1ZUYnLyUsbWF0aHZhcmlhbnRHUSdpdGFsaWNGJy1JI21vR0YkNi1RKSZBc3NpZ247RicvRjNRJ25vcm1hbEYnLyUmZmVuY2VHUSZmYWxzZUYnLyUqc2VwYXJhdG9yR0Y9LyUpc3RyZXRjaHlHRj0vJSpzeW1tZXRyaWNHRj0vJShsYXJnZW9wR0Y9LyUubW92YWJsZWxpbWl0c0dGPS8lJ2FjY2VudEdGPS8lJ2xzcGFjZUdRLDAuMjc3Nzc3OGVtRicvJSdyc3BhY2VHRkxGK0Y5">LV9JLFR5cGVzZXR0aW5nRzYkJSpwcm90ZWN0ZWRHSShfc3lzbGliRzYiSSxtcHJpbnRzbGFzaEdGKDYkNyM+SSJpR0YoRi03I0Yt</Equation></Text-field>
</Output>
</Group></Presentation-Block><Presentation-Block>
<Group view="presentation" inline-output="false" labelreference="L6" drawlabel="true" applyint="true" applyrational="true" applyexponent="false">
<Input><Text-field style="Text" layout="Normal"><Equation executable="true" style="2D Math" input-equation="" display="LUklbXJvd0c2Iy9JK21vZHVsZW5hbWVHNiJJLFR5cGVzZXR0aW5nR0koX3N5c2xpYkdGJzZjYGwtSSNtb0dGJDYtUSJ+RicvJSxtYXRodmFyaWFudEdRJ25vcm1hbEYnLyUmZmVuY2VHUSZmYWxzZUYnLyUqc2VwYXJhdG9yR0Y0LyUpc3RyZXRjaHlHRjQvJSpzeW1tZXRyaWNHRjQvJShsYXJnZW9wR0Y0LyUubW92YWJsZWxpbWl0c0dGNC8lJ2FjY2VudEdGNC8lJ2xzcGFjZUdRJjAuMGVtRicvJSdyc3BhY2VHRkMtRiw2LlEiI0YnLyUwZm9udF9zdHlsZV9uYW1lR1EpMkR+SW5wdXRGJ0YvRjJGNUY3RjlGO0Y9Rj9GQUZELUkjbWlHRiQ2JlFfb0J1aWxkc35tYXRyaXh+Sn5hbmR+cmVtb3Zlc35lYWNofmNvbHVtbn50b35kZXRlcm1pbmV+aWRlbnRpZmlhYmlsaXR5RicvJSdpdGFsaWNHUSV0cnVlRidGSS9GMFEnaXRhbGljRictSSdtc3BhY2VHRiQ2Ji8lJ2hlaWdodEdRJjAuMGV4RicvJSZ3aWR0aEdGQy8lJmRlcHRoR0ZaLyUqbGluZWJyZWFrR1EobmV3bGluZUYnLUZWNiZGWEZlbkZnbi9Gam5RJWF1dG9GJy1GLDYuRi5GSUYvRjJGNUY3RjlGO0Y9Rj9GQUZERlVGXG8tRk02JlElc29scEYnRlBGSUZTLUYsNi5RKiZjb2xvbmVxO0YnRklGL0YyRjVGN0Y5RjtGPUY/L0ZCUSwwLjI3Nzc3NzhlbUYnL0ZFRmlvLUZNNiZRI29wRidGUEZJRlMtSShtZmVuY2VkR0YkNiUtRiM2JS1GTTYmUShjb252ZXJ0RidGUEZJRlMtRl9wNiUtRiM2Ji1GTTYmUSRzb2xGJ0ZQRklGUy1GLDYuUSIsRidGSUYvRjIvRjZGUkY3RjlGO0Y9Rj9GQS9GRVEsMC4zMzMzMzMzZW1GJy1GTTYmUShwb2x5bm9tRidGUEZJRlNGL0ZJRi9GL0ZJRi8tRiw2LlEiOkYnRklGL0YyRjVGN0Y5RjtGPUY/RmhvRmpvRlVGYG9GYm9GZW8tRl9wNictRiM2KkZib0ZdcUZbcC1GX3A2JS1GIzYlRmNwLUZfcDYlLUYjNiYtRk02JlEpZ2FtbWFzb2xGJ0ZQRklGU0ZdcUZjcUYvRklGL0YvRklGL0ZdcUZbcC1GX3A2JS1GIzYlRmNwLUZfcDYlLUYjNiYtRk02JlEqbGFtYmRhc29sRidGUEZJRlNGXXFGY3FGL0ZJRi9GL0ZJRi9GL0ZJRi8vJSVvcGVuR1EiW0YnLyUmY2xvc2VHUSJdRictRl9wNictRiM2JC1GLDYtUSFGJ0YvRjJGNUY3RjlGO0Y9Rj9GQUZERi9GSUYvRmNzRmZzRmZxRlVGYG9GanBGZW8tRl9wNictRiM2KEZqcEZdcUZlckZdcUZgc0YvRklGL0Zjc0Zmc0Zpc0ZmcUZVRlxvLUZNNiZRJU1nYW1GJ0ZQRklGU0Zlby1GTTYmUSdNYXRyaXhGJ0ZQRklGUy1GX3A2JS1GIzYqLUZNNiZRIm5GJ0ZQRklGU0ZdcS1GX3A2JS1GIzYmLUZNNiZRImlGJ0ZQRklGU0ZdcS1GTTYmUSJqRidGUEZJRlNGL0ZJRi8tRiw2LlEoJnNyYXJyO0YnRklGL0YyRjVGN0Y5RjtGPUY/RkFGRC1GTTYmUSZnYW1tYUYnL0ZRRjRGSUYvLUZfcDYnRmN1RklGL0Zjc0Zmcy1GX3A2JS1GIzYkLUZNNiZRInRGJ0ZQRklGU0YvRklGL0YvRklGL0ZmcUZVRmBvLUZNNiZRJU1sYW1GJ0ZQRklGU0Zlb0ZndC1GX3A2JS1GIzYsRl51Rl1xLUZNNiZRImxGJ0ZQRklGU0ZdcUZhdUZbdi1GTTYmUSNsYUYnRlBGSUZTRmJ2RmR2Ri9GSUYvRmZxRlUtRk02JlEnTWFscGhhRidGUEZJRlNGZW8tRk02JlElc3Vic0YnRlBGSUZTLUZfcDYlLUYjNiYtRk02JlEmeHN1YnNGJ0ZQRklGU0ZdcS1GTTYmUSZNZGdkeEYnRlBGSUZTRi9GSUYvLUYsNi5RKSZtaWRkb3Q7RidGSUYvRjJGNUY3RjlGO0Y9Rj8vRkJRLDAuMTY2NjY2N2VtRicvRkVGXHlGW3gtRl9wNiUtRiM2JkZlckZdcUZkdEYvRklGL0ZmcUZVRmBvLUZNNiZRLU1hbHBoYVNlcmllc0YnRlBGSUZTRmVvRmd0LUZfcDYlLUYjNiwtRk02JlEibUYnRlBGSUZTRl1xRl51Rl1xRmF1Rlt2LUZNNiZRJ3Nlcmllc0YnRlBGSUZTLUZfcDYlLUYjNitGaHdGYnZGXXFGaHYtRiw2LlEiPUYnRklGL0YyRjVGN0Y5RjtGPUY/RmhvRmpvLUkjbW5HRiQ2JVEiMEYnRklGL0ZdcS1GTTYmUSZPcmRlckYnRlBGSUZTRi9GSUYvRl10Ri9GSUYvRmZxRlVGYG8tRk02JlEmTWJldGFGJ0ZQRklGU0Zlb0ZbeEZeeEZoeEZbeC1GX3A2JS1GIzYmRmBzRl1xRlt3Ri9GSUYvLUYsNi5RIitGJ0ZJRi9GMkY1RjdGOUY7Rj1GPy9GQlEsMC4yMjIyMjIyZW1GJy9GRUZoW2xGW3gtRl9wNiUtRiM2JkZieEZdcS1GTTYmUSpNZGdkdGhldGFGJ0ZQRklGU0YvRklGL0ZmcUZVRmBvLUZNNiZRLE1iZXRhU2VyaWVzRidGUEZJRlNGZW9GZ3QtRl9wNiUtRiM2K0ZpeUZdcUZid0ZdcUZhdUZbdkZcei1GX3A2JS1GIzYsRl1bbEZidkZdcUZodkZjekZmekZdcUZgb0ZqekYvRklGL0YvRklGL0ZmcUZVRlVGYG9GVUZVRmBvLUZNNiZRJXdpdGhGJ0ZQRklGUy1GX3A2JS1GIzYkLUZNNiZRLkxpbmVhckFsZ2VicmFGJ0ZQRklGU0YvRklGL0ZmcUZVRlxvLUZNNiZRJXJvd3NGJ0ZQRklGU0Zlby1GTTYmUSRzdW1GJ0ZQRklGUy1GX3A2JS1GIzYvLUZNNiZRI251RidGYXZGSUYvLUZfcDYnLUYjNiYtRiw2LlEiJ0YnRklGL0YyRjVGN0Y5RjtGPUY/L0ZCUSwwLjExMTExMTFlbUYnRkRGZXVGZ15sRi9GSUYvRmNzRmZzRmRbbC1GZ3o2JVEiMUYnRklGL0ZdcUZnXmxGZXVGZ15sRmN6RlxfbC1GLDYuUSMuLkYnRklGL0YyRjVGN0Y5RjtGPUY/RmdbbEZERml5Ri9GSUYvRmZxRlVGXG8tRk02JlEiSkYnRlBGSUZTRmVvRmd0LUZfcDYlLUYjNihGZl1sRl1xRl51RmRbbEZid0YvRklGL0ZmcUZVRlxvLUZNNiZRJHJvd0YnRlBGSUZTRmVvRlxfbEZmcUZVRlxvLUYsNjBRJGZvckYnLyUlYm9sZEdGUkZJL0YwUSVib2xkRicvJStmb250d2VpZ2h0R0ZiYGxGMkY1RjdGOUY7Rj1GP0ZBRkRGYG9GZXVGYG8tRiw2MFElZnJvbUYnRl9gbEZJRmFgbEZjYGxGMkY1RjdGOUY7Rj1GP0ZBRkRGYG9GXF9sRmBvLUYsNjBRI3RvRidGX2BsRklGYWBsRmNgbEYyRjVGN0Y5RjtGPUY/RkFGREZgb0ZpeUZgby1GLDYwUSNkb0YnRl9gbEZJRmFgbEZjYGxGMkY1RjdGOUY7Rj1GP0ZBRkRGVUZgb0ZcYGxGYG9GaHVGYG9GZWBsRmBvRmZ6RmhgbEZgb0ZgXmwtRl9wNictRiM2JEZldUYvRklGL0Zjc0Zmc0Zgb0ZbYWxGVUZgb0ZcYGxGYG8tRk02JlEia0YnRlBGSUZTRmBvRmVgbEZgb0ZcX2xGYG9GaGBsRmBvRl51RmBvRlthbEZVRmBvRmJfbC1GX3A2Jy1GIzYmRmlfbEZdcUZiYWxGL0ZJRi9GY3NGZnNGZW8tRk02JlEmY29lZmZGJ0ZQRklGUy1GX3A2JS1GIzYpRmJ5LUZfcDYnLUYjNiZGZXVGXXFGYmFsRi9GSUYvRmNzRmZzRl1xRmh2Rl1xRmh1Ri9GSUYvRmZxRlVGYG8tRiw2MFEkZW5kRidGX2BsRklGYWBsRmNgbEYyRjVGN0Y5RjtGPUY/RkFGREZgb0ZbYWxGZnFGVUZgb0ZcYGxGYG9GYmFsRmBvRmVgbEZgb0ZcX2xGYG9GaGBsRmBvRmJ3RmBvRlthbEZVRmBvRmJfbC1GX3A2Jy1GIzYoRmlfbEZdcUZedUZkW2xGYmFsRi9GSUYvRmNzRmZzRmVvRmlhbC1GX3A2JS1GIzYpRmFcbEZgYmxGXXFGaHZGXXFGaHVGL0ZJRi9GZnFGVUZgb0ZkYmxGYG9GW2FsRmZxRlVGYG9GaV9sRmVvRmlfbEZkW2xGXF9sRmZxRlVGYG9GZGJsRmBvRlthbEZmcUZVRmBvRmRibEZgb0ZbYWxGZnFGVUZgb0ZVRmBvRlxdbC1GX3A2JS1GIzYlRmNdbC1GX3A2Jy1GIzYkLUZNNiZRKE1vZHVsYXJGJ0ZQRklGU0YvRklGL0Zjc0Zmc0YvRklGL0ZmcUZVRlVGVUZgby1GTTYmUSZyYW5rSkYnRlBGSUZTRmVvLUZNNiZRJVJhbmtGJ0ZQRklGUy1GX3A2JS1GIzYmLUZNNiZRInBGJ0ZQRklGU0ZdcUZiX2xGL0ZJRi9GZnFGVUZgby1GTTYmUSdwcmludGZGJ0ZQRklGUy1GX3A2JS1GIzYnRl10LUkjbXNHRiQ2I1EyUmFua35vZn5Kfj1+JWR+XG5GJ0ZdcUZqY2xGL0ZJRi8tRiw2LlEiO0YnRklGL0YyRmBxRjdGOUY7Rj1GP0ZBRmpvRlVGXG9GXGBsRmBvLUZNNiZRImVGJ0ZQRklGU0Zgb0ZlYGxGYG9GXF9sRmBvRmhgbEZgb0ZedUZkW2xGYndGYG9GW2FsRlVGYG8tRk02JlEiTUYnRlBGSUZTRmVvLUZNNiZRLURlbGV0ZUNvbHVtbkYnRlBGSUZTLUZfcDYlLUYjNiZGYl9sRl1xRmVlbEYvRklGL0ZmcUZVRmBvRmhlbEZiZWxGVUZgby1GTTYmUSZyYW5rTUYnRlBGSUZTRmVvRl1kbC1GX3A2JS1GIzYmRmRkbEZdcUZoZWxGL0ZJRi9GZnFGVUZgby1GLDYwUSNpZkYnRl9gbEZJRmFgbEZjYGxGMkY1RjdGOUY7Rj1GP0ZBRkRGYG8tRl9wNiUtRiM2J0ZlZWxGYG8tRiw2LlEmJmxlcTtGJ0ZJRi9GMkY1RjdGOUY7Rj1GP0Zob0Zqb0ZedUYvRklGL0Zgby1GLDYwUSV0aGVuRidGX2BsRklGYWBsRmNgbEYyRjVGN0Y5RjtGPUY/RkFGREZVRmBvRmdkbC1GX3A2JS1GIzYsRl10LUZfZWw2I1E/UmFua35vZn5Kfi1+eFt+JWR+XX49fiVkfi0+fiVzRidGXXFGZWVsRl1xRmJmbEZdcS1GTTYmUSdzdGF0ZXNGJ0ZQRklGUy1GX3A2Jy1GIzYkRmVlbEYvRklGL0Zjc0Zmc0YvRklGL0ZiZWxGVUZgby1GLDYwUSVlbGlmRidGX2BsRklGYWBsRmNgbEYyRjVGN0Y5RjtGPUY/RkFGREZgby1GX3A2JS1GIzYoRmVlbEZgby1GLDYuUSI+RidGSUYvRjJGNUY3RjlGO0Y9Rj9GaG9Gam9GYG9GXnVGL0ZJRi9GYG9GY2dsRlVGYG9GZ2RsLUZfcDYlLUYjNi5GXXQtRl9lbDYjUUNSYW5rfm9mfkp+LX50aGV0YVt+JWR+XX49fiVkfi0+fiVzRidGXXFGZWVsLUYsNi5RKCZtaW51cztGJ0ZJRi9GMkY1RjdGOUY7Rj1GP0ZnW2xGaVtsRl51Rl1xRmJmbEZdcS1GTTYmUStwYXJhbWV0ZXJzRidGUEZJRlMtRl9wNictRiM2JkZlZWxGZWlsRl51Ri9GSUYvRmNzRmZzRi9GSUYvRmJlbEZVRmBvRmRibEZgb0ZpZmxGYmVsRlVGYG9GaWZsRmBvLUZfcDYlLUYjNiZGYmZsLUYsNi5RIjxGJ0ZJRi9GMkY1RjdGOUY7Rj1GP0Zob0Zqb0ZqY2xGL0ZJRi9GYG9GY2dsRmBvRlVGXG9GZ2RsLUZfcDYlLUYjNiZGXXQtRl9lbDYjUTR+aXN+aWRlbnRpZmlhYmxlflxuRidGXXRGL0ZJRi9GYmVsRlVGYG9GZGhsRmBvLUZfcDYlLUYjNidGYmZsRmBvRmN6RmpjbEYvRklGL0Zgb0ZjZ2xGYG9GVUZcb0ZnZGwtRl9wNiUtRiM2JkZddC1GX2VsNiNRNX5ub3R+aWRlbnRpZmlhYmxlflxuRidGXXRGL0ZJRi9GYmVsRmBvRlVGYG9GZGJsRmBvRmlmbEZiZWxGVUZgb0ZkYmxGYG9GW2FsRmZxRlVGXXQvJStleGVjdXRhYmxlR0Y0Ri8=">LUklbXJvd0c2Iy9JK21vZHVsZW5hbWVHNiJJLFR5cGVzZXR0aW5nR0koX3N5c2xpYkdGJzZjYGwtSSNtb0dGJDYtUSJ+RicvJSxtYXRodmFyaWFudEdRJ25vcm1hbEYnLyUmZmVuY2VHUSZmYWxzZUYnLyUqc2VwYXJhdG9yR0Y0LyUpc3RyZXRjaHlHRjQvJSpzeW1tZXRyaWNHRjQvJShsYXJnZW9wR0Y0LyUubW92YWJsZWxpbWl0c0dGNC8lJ2FjY2VudEdGNC8lJ2xzcGFjZUdRJjAuMGVtRicvJSdyc3BhY2VHRkMtRiw2LlEiI0YnLyUwZm9udF9zdHlsZV9uYW1lR1EpMkR+SW5wdXRGJ0YvRjJGNUY3RjlGO0Y9Rj9GQUZELUkjbWlHRiQ2JlFfb0J1aWxkc35tYXRyaXh+Sn5hbmR+cmVtb3Zlc35lYWNofmNvbHVtbn50b35kZXRlcm1pbmV+aWRlbnRpZmlhYmlsaXR5RicvJSdpdGFsaWNHUSV0cnVlRidGSS9GMFEnaXRhbGljRictSSdtc3BhY2VHRiQ2Ji8lJ2hlaWdodEdRJjAuMGV4RicvJSZ3aWR0aEdGQy8lJmRlcHRoR0ZaLyUqbGluZWJyZWFrR1EobmV3bGluZUYnLUZWNiZGWEZlbkZnbi9Gam5RJWF1dG9GJy1GLDYuRi5GSUYvRjJGNUY3RjlGO0Y9Rj9GQUZERlVGXG8tRk02JlElc29scEYnRlBGSUZTLUYsNi5RKiZjb2xvbmVxO0YnRklGL0YyRjVGN0Y5RjtGPUY/L0ZCUSwwLjI3Nzc3NzhlbUYnL0ZFRmlvLUZNNiZRI29wRidGUEZJRlMtSShtZmVuY2VkR0YkNiUtRiM2JS1GTTYmUShjb252ZXJ0RidGUEZJRlMtRl9wNiUtRiM2Ji1GTTYmUSRzb2xGJ0ZQRklGUy1GLDYuUSIsRidGSUYvRjIvRjZGUkY3RjlGO0Y9Rj9GQS9GRVEsMC4zMzMzMzMzZW1GJy1GTTYmUShwb2x5bm9tRidGUEZJRlNGL0ZJRi9GL0ZJRi8tRiw2LlEiOkYnRklGL0YyRjVGN0Y5RjtGPUY/RmhvRmpvRlVGYG9GYm9GZW8tRl9wNictRiM2KkZib0ZdcUZbcC1GX3A2JS1GIzYlRmNwLUZfcDYlLUYjNiYtRk02JlEpZ2FtbWFzb2xGJ0ZQRklGU0ZdcUZjcUYvRklGL0YvRklGL0ZdcUZbcC1GX3A2JS1GIzYlRmNwLUZfcDYlLUYjNiYtRk02JlEqbGFtYmRhc29sRidGUEZJRlNGXXFGY3FGL0ZJRi9GL0ZJRi9GL0ZJRi8vJSVvcGVuR1EiW0YnLyUmY2xvc2VHUSJdRictRl9wNictRiM2JC1GLDYtUSFGJ0YvRjJGNUY3RjlGO0Y9Rj9GQUZERi9GSUYvRmNzRmZzRmZxRlVGYG9GanBGZW8tRl9wNictRiM2KEZqcEZdcUZlckZdcUZgc0YvRklGL0Zjc0Zmc0Zpc0ZmcUZVRlxvLUZNNiZRJU1nYW1GJ0ZQRklGU0Zlby1GTTYmUSdNYXRyaXhGJ0ZQRklGUy1GX3A2JS1GIzYqLUZNNiZRIm5GJ0ZQRklGU0ZdcS1GX3A2JS1GIzYmLUZNNiZRImlGJ0ZQRklGU0ZdcS1GTTYmUSJqRidGUEZJRlNGL0ZJRi8tRiw2LlEoJnNyYXJyO0YnRklGL0YyRjVGN0Y5RjtGPUY/RkFGRC1GTTYmUSZnYW1tYUYnL0ZRRjRGSUYvLUZfcDYnRmN1RklGL0Zjc0Zmcy1GX3A2JS1GIzYkLUZNNiZRInRGJ0ZQRklGU0YvRklGL0YvRklGL0ZmcUZVRmBvLUZNNiZRJU1sYW1GJ0ZQRklGU0Zlb0ZndC1GX3A2JS1GIzYsRl51Rl1xLUZNNiZRImxGJ0ZQRklGU0ZdcUZhdUZbdi1GTTYmUSNsYUYnRlBGSUZTRmJ2RmR2Ri9GSUYvRmZxRlUtRk02JlEnTWFscGhhRidGUEZJRlNGZW8tRk02JlElc3Vic0YnRlBGSUZTLUZfcDYlLUYjNiYtRk02JlEmeHN1YnNGJ0ZQRklGU0ZdcS1GTTYmUSZNZGdkeEYnRlBGSUZTRi9GSUYvLUYsNi5RKSZtaWRkb3Q7RidGSUYvRjJGNUY3RjlGO0Y9Rj8vRkJRLDAuMTY2NjY2N2VtRicvRkVGXHlGW3gtRl9wNiUtRiM2JkZlckZdcUZkdEYvRklGL0ZmcUZVRmBvLUZNNiZRLU1hbHBoYVNlcmllc0YnRlBGSUZTRmVvRmd0LUZfcDYlLUYjNiwtRk02JlEibUYnRlBGSUZTRl1xRl51Rl1xRmF1Rlt2LUZNNiZRJ3Nlcmllc0YnRlBGSUZTLUZfcDYlLUYjNitGaHdGYnZGXXFGaHYtRiw2LlEiPUYnRklGL0YyRjVGN0Y5RjtGPUY/RmhvRmpvLUkjbW5HRiQ2JVEiMEYnRklGL0ZdcS1GTTYmUSZPcmRlckYnRlBGSUZTRi9GSUYvRl10Ri9GSUYvRmZxRlVGYG8tRk02JlEmTWJldGFGJ0ZQRklGU0Zlb0ZbeEZeeEZoeEZbeC1GX3A2JS1GIzYmRmBzRl1xRlt3Ri9GSUYvLUYsNi5RIitGJ0ZJRi9GMkY1RjdGOUY7Rj1GPy9GQlEsMC4yMjIyMjIyZW1GJy9GRUZoW2xGW3gtRl9wNiUtRiM2JkZieEZdcS1GTTYmUSpNZGdkdGhldGFGJ0ZQRklGU0YvRklGL0ZmcUZVRmBvLUZNNiZRLE1iZXRhU2VyaWVzRidGUEZJRlNGZW9GZ3QtRl9wNiUtRiM2K0ZpeUZdcUZid0ZdcUZhdUZbdkZcei1GX3A2JS1GIzYsRl1bbEZidkZdcUZodkZjekZmekZdcUZgb0ZqekYvRklGL0YvRklGL0ZmcUZVRlVGYG9GVUZVRmBvLUZNNiZRJXdpdGhGJ0ZQRklGUy1GX3A2JS1GIzYkLUZNNiZRLkxpbmVhckFsZ2VicmFGJ0ZQRklGU0YvRklGL0ZmcUZVRlxvLUZNNiZRJXJvd3NGJ0ZQRklGU0Zlby1GTTYmUSRzdW1GJ0ZQRklGUy1GX3A2JS1GIzYvLUZNNiZRI251RidGYXZGSUYvLUZfcDYnLUYjNiYtRiw2LlEiJ0YnRklGL0YyRjVGN0Y5RjtGPUY/L0ZCUSwwLjExMTExMTFlbUYnRkRGZXVGZ15sRi9GSUYvRmNzRmZzRmRbbC1GZ3o2JVEiMUYnRklGL0ZdcUZnXmxGZXVGZ15sRmN6RlxfbC1GLDYuUSMuLkYnRklGL0YyRjVGN0Y5RjtGPUY/RmdbbEZERml5Ri9GSUYvRmZxRlVGXG8tRk02JlEiSkYnRlBGSUZTRmVvRmd0LUZfcDYlLUYjNihGZl1sRl1xRl51RmRbbEZid0YvRklGL0ZmcUZVRlxvLUZNNiZRJHJvd0YnRlBGSUZTRmVvRlxfbEZmcUZVRlxvLUYsNjBRJGZvckYnLyUlYm9sZEdGUkZJL0YwUSVib2xkRicvJStmb250d2VpZ2h0R0ZiYGxGMkY1RjdGOUY7Rj1GP0ZBRkRGYG9GZXVGYG8tRiw2MFElZnJvbUYnRl9gbEZJRmFgbEZjYGxGMkY1RjdGOUY7Rj1GP0ZBRkRGYG9GXF9sRmBvLUYsNjBRI3RvRidGX2BsRklGYWBsRmNgbEYyRjVGN0Y5RjtGPUY/RkFGREZgb0ZpeUZgby1GLDYwUSNkb0YnRl9gbEZJRmFgbEZjYGxGMkY1RjdGOUY7Rj1GP0ZBRkRGVUZgb0ZcYGxGYG9GaHVGYG9GZWBsRmBvRmZ6RmhgbEZgb0ZgXmwtRl9wNictRiM2JEZldUYvRklGL0Zjc0Zmc0Zgb0ZbYWxGVUZgb0ZcYGxGYG8tRk02JlEia0YnRlBGSUZTRmBvRmVgbEZgb0ZcX2xGYG9GaGBsRmBvRl51RmBvRlthbEZVRmBvRmJfbC1GX3A2Jy1GIzYmRmlfbEZdcUZiYWxGL0ZJRi9GY3NGZnNGZW8tRk02JlEmY29lZmZGJ0ZQRklGUy1GX3A2JS1GIzYpRmJ5LUZfcDYnLUYjNiZGZXVGXXFGYmFsRi9GSUYvRmNzRmZzRl1xRmh2Rl1xRmh1Ri9GSUYvRmZxRlVGYG8tRiw2MFEkZW5kRidGX2BsRklGYWBsRmNgbEYyRjVGN0Y5RjtGPUY/RkFGREZgb0ZbYWxGZnFGVUZgb0ZcYGxGYG9GYmFsRmBvRmVgbEZgb0ZcX2xGYG9GaGBsRmBvRmJ3RmBvRlthbEZVRmBvRmJfbC1GX3A2Jy1GIzYoRmlfbEZdcUZedUZkW2xGYmFsRi9GSUYvRmNzRmZzRmVvRmlhbC1GX3A2JS1GIzYpRmFcbEZgYmxGXXFGaHZGXXFGaHVGL0ZJRi9GZnFGVUZgb0ZkYmxGYG9GW2FsRmZxRlVGYG9GaV9sRmVvRmlfbEZkW2xGXF9sRmZxRlVGYG9GZGJsRmBvRlthbEZmcUZVRmBvRmRibEZgb0ZbYWxGZnFGVUZgb0ZVRmBvRlxdbC1GX3A2JS1GIzYlRmNdbC1GX3A2Jy1GIzYkLUZNNiZRKE1vZHVsYXJGJ0ZQRklGU0YvRklGL0Zjc0Zmc0YvRklGL0ZmcUZVRlVGVUZgby1GTTYmUSZyYW5rSkYnRlBGSUZTRmVvLUZNNiZRJVJhbmtGJ0ZQRklGUy1GX3A2JS1GIzYmLUZNNiZRInBGJ0ZQRklGU0ZdcUZiX2xGL0ZJRi9GZnFGVUZgby1GTTYmUSdwcmludGZGJ0ZQRklGUy1GX3A2JS1GIzYnRl10LUkjbXNHRiQ2I1EyUmFua35vZn5Kfj1+JWR+XG5GJ0ZdcUZqY2xGL0ZJRi8tRiw2LlEiO0YnRklGL0YyRmBxRjdGOUY7Rj1GP0ZBRmpvRlVGXG9GXGBsRmBvLUZNNiZRImVGJ0ZQRklGU0Zgb0ZlYGxGYG9GXF9sRmBvRmhgbEZgb0ZedUZkW2xGYndGYG9GW2FsRlVGYG8tRk02JlEiTUYnRlBGSUZTRmVvLUZNNiZRLURlbGV0ZUNvbHVtbkYnRlBGSUZTLUZfcDYlLUYjNiZGYl9sRl1xRmVlbEYvRklGL0ZmcUZVRmBvRmhlbEZiZWxGVUZgby1GTTYmUSZyYW5rTUYnRlBGSUZTRmVvRl1kbC1GX3A2JS1GIzYmRmRkbEZdcUZoZWxGL0ZJRi9GZnFGVUZgby1GLDYwUSNpZkYnRl9gbEZJRmFgbEZjYGxGMkY1RjdGOUY7Rj1GP0ZBRkRGYG8tRl9wNiUtRiM2J0ZlZWxGYG8tRiw2LlEmJmxlcTtGJ0ZJRi9GMkY1RjdGOUY7Rj1GP0Zob0Zqb0ZedUYvRklGL0Zgby1GLDYwUSV0aGVuRidGX2BsRklGYWBsRmNgbEYyRjVGN0Y5RjtGPUY/RkFGREZVRmBvRmdkbC1GX3A2JS1GIzYsRl10LUZfZWw2I1E/UmFua35vZn5Kfi1+eFt+JWR+XX49fiVkfi0+fiVzRidGXXFGZWVsRl1xRmJmbEZdcS1GTTYmUSdzdGF0ZXNGJ0ZQRklGUy1GX3A2Jy1GIzYkRmVlbEYvRklGL0Zjc0Zmc0YvRklGL0ZiZWxGVUZgby1GLDYwUSVlbGlmRidGX2BsRklGYWBsRmNgbEYyRjVGN0Y5RjtGPUY/RkFGREZgby1GX3A2JS1GIzYoRmVlbEZgby1GLDYuUSI+RidGSUYvRjJGNUY3RjlGO0Y9Rj9GaG9Gam9GYG9GXnVGL0ZJRi9GYG9GY2dsRlVGYG9GZ2RsLUZfcDYlLUYjNi5GXXQtRl9lbDYjUUNSYW5rfm9mfkp+LX50aGV0YVt+JWR+XX49fiVkfi0+fiVzRidGXXFGZWVsLUYsNi5RKCZtaW51cztGJ0ZJRi9GMkY1RjdGOUY7Rj1GP0ZnW2xGaVtsRl51Rl1xRmJmbEZdcS1GTTYmUStwYXJhbWV0ZXJzRidGUEZJRlMtRl9wNictRiM2JkZlZWxGZWlsRl51Ri9GSUYvRmNzRmZzRi9GSUYvRmJlbEZVRmBvRmRibEZgb0ZpZmxGYmVsRlVGYG9GaWZsRmBvLUZfcDYlLUYjNiZGYmZsLUYsNi5RIjxGJ0ZJRi9GMkY1RjdGOUY7Rj1GP0Zob0Zqb0ZqY2xGL0ZJRi9GYG9GY2dsRmBvRlVGXG9GZ2RsLUZfcDYlLUYjNiZGXXQtRl9lbDYjUTR+aXN+aWRlbnRpZmlhYmxlflxuRidGXXRGL0ZJRi9GYmVsRlVGYG9GZGhsRmBvLUZfcDYlLUYjNidGYmZsRmBvRmN6RmpjbEYvRklGL0Zgb0ZjZ2xGYG9GVUZcb0ZnZGwtRl9wNiUtRiM2JkZddC1GX2VsNiNRNX5ub3R+aWRlbnRpZmlhYmxlflxuRidGXXRGL0ZJRi9GYmVsRmBvRlVGYG9GZGJsRmBvRmlmbEZiZWxGVUZgb0ZkYmxGYG9GW2FsRmZxRlVGXXQvJStleGVjdXRhYmxlR0Y0Ri8=</Equation></Text-field>
</Input>
<Output><Text-field style="Line Printed Output" layout="Line Printed Output">Rank of J = 21 
Rank of J - x[ 1 ] = 21 -&gt; M0 not identifiable 
Rank of J - x[ 2 ] = 20 -&gt; P0 is identifiable 
Rank of J - x[ 3 ] = 20 -&gt; P1 is identifiable 
Rank of J - x[ 4 ] = 20 -&gt; P2 is identifiable 
Rank of J - x[ 5 ] = 20 -&gt; PN is identifiable 
Rank of J - theta[ 1 ] = 21 -&gt; vs not identifiable 
Rank of J - theta[ 2 ] = 20 -&gt; KI is identifiable 
Rank of J - theta[ 3 ] = 21 -&gt; vm not identifiable 
Rank of J - theta[ 4 ] = 21 -&gt; Km not identifiable 
Rank of J - theta[ 5 ] = 21 -&gt; ks not identifiable 
Rank of J - theta[ 6 ] = 20 -&gt; V1 is identifiable 
Rank of J - theta[ 7 ] = 20 -&gt; K1 is identifiable 
Rank of J - theta[ 8 ] = 20 -&gt; V2 is identifiable 
Rank of J - theta[ 9 ] = 20 -&gt; K2 is identifiable 
Rank of J - theta[ 10 ] = 20 -&gt; V4 is identifiable 
Rank of J - theta[ 11 ] = 20 -&gt; K3 is identifiable 
Rank of J - theta[ 12 ] = 20 -&gt; V3 is identifiable 
Rank of J - theta[ 13 ] = 20 -&gt; K4 is identifiable 
Rank of J - theta[ 14 ] = 20 -&gt; k1 is identifiable 
Rank of J - theta[ 15 ] = 20 -&gt; vd is identifiable 
Rank of J - theta[ 16 ] = 20 -&gt; Kd is identifiable 
Rank of J - theta[ 17 ] = 20 -&gt; k2 is identifiable 
</Text-field>
</Output>
</Group></Presentation-Block><Presentation-Block>
<Group view="presentation" inline-output="false" labelreference="L7" drawlabel="true" applyint="true" applyrational="true" applyexponent="false">
<Input><Text-field style="Text" layout="Normal"><Equation executable="true" style="2D Math" input-equation="" display="LUklbXJvd0c2Iy9JK21vZHVsZW5hbWVHNiJJLFR5cGVzZXR0aW5nR0koX3N5c2xpYkdGJzYlLUkjbW9HRiQ2LVEifkYnLyUsbWF0aHZhcmlhbnRHUSdub3JtYWxGJy8lJmZlbmNlR1EmZmFsc2VGJy8lKnNlcGFyYXRvckdGNC8lKXN0cmV0Y2h5R0Y0LyUqc3ltbWV0cmljR0Y0LyUobGFyZ2VvcEdGNC8lLm1vdmFibGVsaW1pdHNHRjQvJSdhY2NlbnRHRjQvJSdsc3BhY2VHUSYwLjBlbUYnLyUncnNwYWNlR0ZDLyUrZXhlY3V0YWJsZUdGNEYv">LUklbXJvd0c2Iy9JK21vZHVsZW5hbWVHNiJJLFR5cGVzZXR0aW5nR0koX3N5c2xpYkdGJzYlLUkjbW9HRiQ2LVEifkYnLyUsbWF0aHZhcmlhbnRHUSdub3JtYWxGJy8lJmZlbmNlR1EmZmFsc2VGJy8lKnNlcGFyYXRvckdGNC8lKXN0cmV0Y2h5R0Y0LyUqc3ltbWV0cmljR0Y0LyUobGFyZ2VvcEdGNC8lLm1vdmFibGVsaW1pdHNHRjQvJSdhY2NlbnRHRjQvJSdsc3BhY2VHUSYwLjBlbUYnLyUncnNwYWNlR0ZDLyUrZXhlY3V0YWJsZUdGNEYv</Equation></Text-field>
</Input>
</Group></Presentation-Block>
</Worksheet>
