# Supplementary material for: A new method for a priori practical identifiability
Source: PLoS One. 2025 Jul 17;20(7):e0327593. doi: 10.1371/journal.pone.0327593 (PMC12270335; doi:10.1371/journal.pone.0327593)
Supplement: S3 Table — Details of the models used in the paper. (MW) [file pone.0327593.s003.mw]

<?xml version="1.0" encoding="UTF-8"?>
<Worksheet>
<Version major="2021" minor="0"/>
<Label-Scheme value="2" prefix=""/>
<View-Properties presentation="true" autoexpanding_sections="true" UserProfileName="Maple Default Profile" NumericFormat-ApplyInteger="true" NumericFormat-ApplyRational="true" NumericFormat-ApplyExponent="false" editable="true">
</View-Properties>
<MapleNet-Properties prettyprint="3" warnlevel="3" compactdisplay="false" preplot="" helpbrowser="standard" displayprecision="-1" echo="1" scientificx="true" unitattributes="&quot;fontweight&quot; = &quot;bold&quot;" imaginaryunit="I" longdelim="true" elisiontermsthreshold="10000" elisiondigitsafter="100" elisiondigitsbefore="100" plotdevice="inline" errorbreak="1" plotoptions="" plotdriver="opengl" quiet="false" elisiontermsbefore="100" elisiontermsafter="100" historytimestamp="false" screenwidth="79" indentamount="4" plotoutput="terminal" screenpixelheight="1080" rtablesize="[10, 10]" useclientjvm="true" format="worksheet" labelwidth="20" postplot="" typesetting="extended" ansi="false" ansicolor="[]" elisiondigitsthreshold="10000" showassumed="1" ansilprint="false" trailingsemicolon="true" errorcursor="false" labelling="true" screenheight="25" prompt="&gt; " verboseproc="1" latexwidth="8.0" ShowLabels="true"/>
<Styles>
<Font name="Heading 1" background="[255,255,255]" bold="true" executable="false" family="Times New Roman" foreground="[0,0,0]" italic="false" opaque="false" readonly="false" size="18" subscript="false" superscript="false" underline="false" placeholder="false"/>
<Font name="Warning" background="[255,255,255]" bold="false" executable="false" family="Courier New" foreground="[0,0,255]" italic="false" opaque="false" readonly="true" size="12" subscript="false" superscript="false" underline="false" placeholder="false"/>
<Font name="2D Output" background="[255,255,255]" bold="false" executable="false" family="Times New Roman" foreground="[0,0,255]" italic="false" opaque="false" readonly="true" size="12" subscript="false" superscript="false" underline="false" placeholder="false"/>
<Font name="Heading 4" background="[255,255,255]" bold="false" executable="false" family="Times New Roman" foreground="[0,0,0]" italic="true" opaque="false" readonly="false" size="12" subscript="false" superscript="false" underline="false" placeholder="false"/>
<Font name="Line Printed Output" background="[255,255,255]" bold="false" executable="false" family="Courier New" foreground="[0,0,255]" italic="false" opaque="false" readonly="true" size="12" subscript="false" superscript="false" underline="false" placeholder="false"/>
<Font name="Heading 2" background="[255,255,255]" bold="true" executable="false" family="Times New Roman" foreground="[0,0,0]" italic="false" opaque="false" readonly="false" size="16" subscript="false" superscript="false" underline="false" placeholder="false"/>
<Font name="Maple Output" background="[255,255,255]" bold="false" executable="false" family="Times New Roman" foreground="[0,0,0]" italic="false" opaque="false" readonly="false" size="12" subscript="false" superscript="false" underline="false" placeholder="false"/>
<Font name="2D Inert Output" background="[255,255,255]" bold="false" executable="true" family="Times New Roman" foreground="[144,144,144]" italic="false" opaque="false" readonly="false" size="12" subscript="false" superscript="false" underline="false" placeholder="false"/>
<Font name="Heading 3" background="[255,255,255]" bold="true" executable="false" family="Times New Roman" foreground="[0,0,0]" italic="true" opaque="false" readonly="false" size="14" subscript="false" superscript="false" underline="false" placeholder="false"/>
<Font name="Diagnostic" background="[255,255,255]" bold="false" executable="false" family="Courier New" foreground="[40,120,40]" italic="false" opaque="false" readonly="true" size="12" subscript="false" superscript="false" underline="false" placeholder="false"/>
<Font name="Ordered List 1" background="[255,255,255]" bold="false" executable="false" family="Times New Roman" foreground="[0,0,0]" italic="false" opaque="false" readonly="false" size="12" subscript="false" superscript="false" underline="false" placeholder="false"/>
<Font name="Maple Input" background="[255,255,255]" bold="true" executable="true" family="Courier New" foreground="[120,0,14]" italic="false" opaque="false" readonly="false" size="12" subscript="false" superscript="false" underline="false" placeholder="false"/>
<Font name="Text Output" background="[255,255,255]" bold="false" executable="false" family="Courier New" foreground="[0,0,255]" italic="false" opaque="false" readonly="true" size="12" subscript="false" superscript="false" underline="false" placeholder="false"/>
<Font name="Ordered List 2" background="[255,255,255]" bold="false" executable="false" family="Times New Roman" foreground="[0,0,0]" italic="false" opaque="false" readonly="false" size="12" subscript="false" superscript="false" underline="false" placeholder="false"/>
<Font name="Ordered List 3" background="[255,255,255]" bold="false" executable="false" family="Times New Roman" foreground="[0,0,0]" italic="false" opaque="false" readonly="false" size="12" subscript="false" superscript="false" underline="false" placeholder="false"/>
<Font name="Ordered List 4" background="[255,255,255]" bold="false" executable="false" family="Times New Roman" foreground="[0,0,0]" italic="false" opaque="false" readonly="false" size="12" subscript="false" superscript="false" underline="false" placeholder="false"/>
<Font name="Ordered List 5" background="[255,255,255]" bold="false" executable="false" family="Times New Roman" foreground="[0,0,0]" italic="false" opaque="false" readonly="false" size="12" subscript="false" superscript="false" underline="false" placeholder="false"/>
<Font name="Annotation Title" background="[255,255,255]" bold="true" executable="false" family="Times New Roman" foreground="[0,0,0]" italic="false" opaque="false" readonly="false" size="18" subscript="false" superscript="false" underline="false" placeholder="false"/>
<Font name="Header and Footer" background="[255,255,255]" bold="false" executable="false" family="Times New Roman" foreground="[0,0,0]" italic="false" opaque="false" readonly="false" size="10" subscript="false" superscript="false" underline="false" placeholder="false"/>
<Font name="HyperlinkError" background="[255,255,255]" bold="false" executable="false" family="Courier New" foreground="[255,0,255]" italic="false" opaque="false" readonly="true" size="12" subscript="false" superscript="false" underline="true" placeholder="false"/>
<Font name="Atomic Variable" background="[255,255,255]" bold="false" executable="false" family="Times New Roman" foreground="[175,0,175]" italic="true" opaque="false" readonly="false" size="12" subscript="false" superscript="false" underline="false" placeholder="false"/>
<Font name="HyperlinkWarning" background="[255,255,255]" bold="false" executable="false" family="Courier New" foreground="[0,0,255]" italic="false" opaque="false" readonly="true" size="12" subscript="false" superscript="false" underline="true" placeholder="false"/>
<Font name="Dictionary Hyperlink" background="[255,255,255]" bold="false" executable="false" family="Times New Roman" foreground="[147,0,15]" italic="false" opaque="false" readonly="false" size="12" subscript="false" superscript="false" underline="true" placeholder="false"/>
<Font name="2D Math" background="[255,255,255]" bold="false" executable="true" family="Times New Roman" foreground="[0,0,0]" italic="false" opaque="false" readonly="false" size="12" subscript="false" superscript="false" underline="false" placeholder="false"/>
<Font name="Bullet Item" background="[255,255,255]" bold="false" executable="false" family="Times New Roman" foreground="[0,0,0]" italic="false" opaque="false" readonly="false" size="12" subscript="false" superscript="false" underline="false" placeholder="false"/>
<Font name="Maple Plot" background="[255,255,255]" bold="false" executable="false" family="Times New Roman" foreground="[0,0,0]" italic="false" opaque="false" readonly="false" size="12" subscript="false" superscript="false" underline="false" placeholder="false"/>
<Font name="Annotation Text" background="[255,255,255]" bold="false" executable="false" family="Times New Roman" foreground="[0,0,0]" italic="false" opaque="false" readonly="false" size="12" subscript="false" superscript="false" underline="false" placeholder="false"/>
<Font name="List Item" background="[255,255,255]" bold="false" executable="false" family="Times New Roman" foreground="[0,0,0]" italic="false" opaque="false" readonly="false" size="12" subscript="false" superscript="false" underline="false" placeholder="false"/>
<Font name="Dash Item" background="[255,255,255]" bold="false" executable="false" family="Times New Roman" foreground="[0,0,0]" italic="false" opaque="false" readonly="false" size="12" subscript="false" superscript="false" underline="false" placeholder="false"/>
<Font name="2D Input" background="[255,255,255]" bold="false" executable="true" family="Times New Roman" foreground="[0,0,0]" italic="false" opaque="false" readonly="false" size="12" subscript="false" superscript="false" underline="false" placeholder="false"/>
<Font name="Error" background="[255,255,255]" bold="false" executable="false" family="Courier New" foreground="[255,0,255]" italic="false" opaque="false" readonly="true" size="12" subscript="false" superscript="false" underline="false" placeholder="false"/>
<Font name="Title" background="[255,255,255]" bold="true" executable="false" family="Times New Roman" foreground="[0,0,0]" italic="false" opaque="false" readonly="false" size="18" subscript="false" superscript="false" underline="false" placeholder="false"/>
<Font name="Text" background="[255,255,255]" bold="false" executable="false" family="Times New Roman" foreground="[0,0,0]" italic="false" opaque="false" readonly="false" size="12" subscript="false" superscript="false" underline="false" placeholder="false"/>
<Font name="Normal" background="[255,255,255]" bold="false" executable="false" family="Times New Roman" foreground="[0,0,0]" italic="false" opaque="false" readonly="false" size="12" subscript="false" superscript="false" underline="false" placeholder="false"/>
<Font name="Caption Reference" background="[255,255,255]" bold="true" executable="false" family="Times New Roman" foreground="[0,0,0]" italic="false" opaque="false" readonly="false" size="12" subscript="false" superscript="false" underline="false" placeholder="false"/>
<Font name="Code" background="[255,255,255]" bold="false" executable="false" family="Courier New" foreground="[255,0,0]" italic="false" opaque="false" readonly="false" size="12" subscript="false" superscript="false" underline="false" placeholder="false"/>
<Font name="Maple Input Placeholder" background="[255,255,255]" bold="true" executable="true" family="Courier New" foreground="[200,0,200]" italic="false" opaque="false" readonly="false" size="12" subscript="false" superscript="false" underline="false" placeholder="true"/>
<Font name="Equation Label" background="[255,255,255]" bold="true" executable="false" family="Times New Roman" foreground="[0,0,0]" italic="false" opaque="false" readonly="false" size="12" subscript="false" superscript="false" underline="false" placeholder="false"/>
<Font name="Author" background="[255,255,255]" bold="false" executable="false" family="Times New Roman" foreground="[0,0,0]" italic="false" opaque="false" readonly="false" size="12" subscript="false" superscript="false" underline="false" placeholder="false"/>
<Font name="Hyperlink" background="[255,255,255]" bold="false" executable="false" family="Times New Roman" foreground="[0,128,128]" italic="false" opaque="false" readonly="false" size="12" subscript="false" superscript="false" underline="true" placeholder="false"/>
<Font name="Caption Text" background="[255,255,255]" bold="true" executable="false" family="Times New Roman" foreground="[0,0,0]" italic="false" opaque="false" readonly="false" size="12" subscript="false" superscript="false" underline="false" placeholder="false"/>
<Layout name="Heading 1" alignment="left" bullet="none" firstindent="0" leftmargin="0" rightmargin="0" linespacing="0.0" spaceabove="8" spacebelow="4" linebreak="space" pagebreak-before="false" initial="0" bulletsuffix=""/>
<Layout name="Warning" alignment="left" bullet="none" firstindent="0" leftmargin="0" rightmargin="0" linespacing="0.0" spaceabove="0" spacebelow="0" linebreak="space" pagebreak-before="false" initial="0" bulletsuffix=""/>
<Layout name="Heading 4" alignment="left" bullet="none" firstindent="0" leftmargin="0" rightmargin="0" linespacing="0.0" spaceabove="0" spacebelow="0" linebreak="space" pagebreak-before="false" initial="0" bulletsuffix=""/>
<Layout name="Line Printed Output" alignment="left" bullet="none" firstindent="0" leftmargin="0" rightmargin="0" linespacing="0.0" spaceabove="0" spacebelow="0" linebreak="any" pagebreak-before="false" initial="0" bulletsuffix=""/>
<Layout name="Heading 2" alignment="left" bullet="none" firstindent="0" leftmargin="0" rightmargin="0" linespacing="0.0" spaceabove="8" spacebelow="2" linebreak="space" pagebreak-before="false" initial="0" bulletsuffix=""/>
<Layout name="Maple Output" alignment="centred" bullet="none" firstindent="0" leftmargin="0" rightmargin="0" linespacing="0.3" spaceabove="0" spacebelow="0" linebreak="space" pagebreak-before="false" initial="0" bulletsuffix=""/>
<Layout name="Heading 3" alignment="left" bullet="none" firstindent="0" leftmargin="0" rightmargin="0" linespacing="0.0" spaceabove="0" spacebelow="0" linebreak="space" pagebreak-before="false" initial="0" bulletsuffix=""/>
<Layout name="Diagnostic" alignment="left" bullet="none" firstindent="0" leftmargin="0" rightmargin="0" linespacing="0.0" spaceabove="0" spacebelow="0" linebreak="any" pagebreak-before="false" initial="0" bulletsuffix=""/>
<Layout name="Ordered List 1" alignment="left" bullet="numeric" firstindent="0" leftmargin="0" rightmargin="0" linespacing="0.0" spaceabove="3" spacebelow="3" linebreak="space" pagebreak-before="false" initial="-1" bulletsuffix="."/>
<Layout name="Text Output" alignment="left" bullet="none" firstindent="0" leftmargin="0" rightmargin="0" linespacing="0.0" spaceabove="0" spacebelow="0" linebreak="newline" pagebreak-before="false" initial="0" bulletsuffix=""/>
<Layout name="Ordered List 2" alignment="left" bullet="alphabetic" firstindent="0" leftmargin="36" rightmargin="0" linespacing="0.0" spaceabove="3" spacebelow="3" linebreak="space" pagebreak-before="false" initial="-1" bulletsuffix="."/>
<Layout name="Ordered List 3" alignment="left" bullet="roman" firstindent="0" leftmargin="72" rightmargin="0" linespacing="0.0" spaceabove="3" spacebelow="3" linebreak="space" pagebreak-before="false" initial="-1" bulletsuffix="."/>
<Layout name="Ordered List 4" alignment="left" bullet="ALPHABETIC" firstindent="0" leftmargin="108" rightmargin="0" linespacing="0.0" spaceabove="3" spacebelow="3" linebreak="space" pagebreak-before="false" initial="-1" bulletsuffix="."/>
<Layout name="Ordered List 5" alignment="left" bullet="ROMAN" firstindent="0" leftmargin="144" rightmargin="0" linespacing="0.0" spaceabove="3" spacebelow="3" linebreak="space" pagebreak-before="false" initial="-1" bulletsuffix="."/>
<Layout name="Annotation Title" alignment="centred" bullet="none" firstindent="0" leftmargin="0" rightmargin="0" linespacing="0.0" spaceabove="12" spacebelow="12" linebreak="space" pagebreak-before="false" initial="0" bulletsuffix=""/>
<Layout name="HyperlinkError" alignment="left" bullet="none" firstindent="0" leftmargin="0" rightmargin="0" linespacing="0.0" spaceabove="0" spacebelow="0" linebreak="space" pagebreak-before="false" initial="0" bulletsuffix=""/>
<Layout name="HyperlinkWarning" alignment="left" bullet="none" firstindent="0" leftmargin="0" rightmargin="0" linespacing="0.0" spaceabove="0" spacebelow="0" linebreak="space" pagebreak-before="false" initial="0" bulletsuffix=""/>
<Layout name="Bullet Item" alignment="left" bullet="dot" firstindent="0" leftmargin="0" rightmargin="0" linespacing="0.0" spaceabove="3" spacebelow="3" linebreak="space" pagebreak-before="false" initial="0" bulletsuffix=""/>
<Layout name="Maple Plot" alignment="centred" bullet="none" firstindent="0" leftmargin="0" rightmargin="0" linespacing="0.0" spaceabove="0" spacebelow="0" linebreak="space" pagebreak-before="false" initial="0" bulletsuffix=""/>
<Layout name="List Item" alignment="left" bullet="indent" firstindent="0" leftmargin="0" rightmargin="0" linespacing="0.0" spaceabove="3" spacebelow="3" linebreak="space" pagebreak-before="false" initial="0" bulletsuffix=""/>
<Layout name="Dash Item" alignment="left" bullet="dash" firstindent="0" leftmargin="0" rightmargin="0" linespacing="0.0" spaceabove="3" spacebelow="3" linebreak="space" pagebreak-before="false" initial="0" bulletsuffix=""/>
<Layout name="Error" alignment="left" bullet="none" firstindent="0" leftmargin="0" rightmargin="0" linespacing="0.0" spaceabove="0" spacebelow="0" linebreak="space" pagebreak-before="false" initial="0" bulletsuffix=""/>
<Layout name="Title" alignment="centred" bullet="none" firstindent="0" leftmargin="0" rightmargin="0" linespacing="0.0" spaceabove="12" spacebelow="12" linebreak="space" pagebreak-before="false" initial="0" bulletsuffix=""/>
<Layout name="Normal" alignment="left" bullet="none" firstindent="0" leftmargin="0" rightmargin="0" linespacing="0.0" spaceabove="0" spacebelow="0" linebreak="space" pagebreak-before="false" initial="0" bulletsuffix=""/>
<Layout name="Author" alignment="centred" bullet="none" firstindent="0" leftmargin="0" rightmargin="0" linespacing="0.0" spaceabove="8" spacebelow="8" linebreak="space" pagebreak-before="false" initial="0" bulletsuffix=""/>
<Pencil-style name="Pencil 1" pen-color="[0,0,0]" pen-height="1.0" pen-width="1.0" pen-opacity="1.0"/>
<Pencil-style name="Pencil 2" pen-color="[0,0,255]" pen-height="1.0" pen-width="1.0" pen-opacity="1.0"/>
<Pencil-style name="Pencil 3" pen-color="[0,0,0]" pen-height="3.0" pen-width="3.0" pen-opacity="1.0"/>
<Pencil-style name="Pencil 4" pen-color="[0,0,255]" pen-height="3.0" pen-width="3.0" pen-opacity="1.0"/>
<Pencil-style name="Pencil 5" pen-color="[255,0,0]" pen-height="5.0" pen-width="5.0" pen-opacity="1.0"/>
<Highlighter-style name="Highlighter 5" pen-color="[255,255,0]" pen-height="48.0" pen-width="48.0" pen-opacity="0.8"/>
<Highlighter-style name="Highlighter 3" pen-color="[51,255,0]" pen-height="24.0" pen-width="24.0" pen-opacity="0.8"/>
<Highlighter-style name="Highlighter 4" pen-color="[0,255,255]" pen-height="32.0" pen-width="32.0" pen-opacity="0.8"/>
<Highlighter-style name="Highlighter 1" pen-color="[255,153,255]" pen-height="12.0" pen-width="8.0" pen-opacity="0.8"/>
<Highlighter-style name="Highlighter 2" pen-color="[255,204,0]" pen-height="14.0" pen-width="14.0" pen-opacity="0.8"/>
</Styles>
<Startup-Code startupcode=""/>
<Task-table>
    <Task-category name="&lt;default&gt;"/>
</Task-table>
<Task/><Presentation-Block>
<Group view="presentation" hide-input="false" inline-output="false" labelreference="L1" drawlabel="true" applyint="true" applyrational="true" applyexponent="false">
<Input><Text-field style="Text" layout="Normal"><Equation executable="true" style="2D Math" input-equation="" display="LUklbXJvd0c2Iy9JK21vZHVsZW5hbWVHNiJJLFR5cGVzZXR0aW5nR0koX3N5c2xpYkdGJzY8LUkjbW9HRiQ2LVEiI0YnLyUsbWF0aHZhcmlhbnRHUSdub3JtYWxGJy8lJmZlbmNlR1EmZmFsc2VGJy8lKnNlcGFyYXRvckdGNC8lKXN0cmV0Y2h5R0Y0LyUqc3ltbWV0cmljR0Y0LyUobGFyZ2VvcEdGNC8lLm1vdmFibGVsaW1pdHNHRjQvJSdhY2NlbnRHRjQvJSdsc3BhY2VHUSYwLjBlbUYnLyUncnNwYWNlR0ZDLUkjbWlHRiQ2JVE3fkV4YW1wbGV+Mi42On5ORmthcHBhQkYnLyUnaXRhbGljR1EldHJ1ZUYnL0YwUSdpdGFsaWNGJy1JJ21zcGFjZUdGJDYmLyUnaGVpZ2h0R1EmMC4wZXhGJy8lJndpZHRoR0ZDLyUmZGVwdGhHRlQvJSpsaW5lYnJlYWtHUShuZXdsaW5lRictRiw2LVEifkYnRi9GMkY1RjdGOUY7Rj1GP0ZBRkRGKy1GRzYlUWFvfkNvZGV+Y2FsY3VsYXRlc350aGV+aWRlbnRpZmlhYmxlfnN0YXRlc35hbmR+cGFyYW1ldGVyc35mb3J+bnVtYXh+PX40MkYnRkpGTUZPRmZuRistRkc2JVFib35SdW5+d2l0aH5udW1heH49fjAsLi4uLDQxfnRvfnZlcmlmeX50aGV+b25lLW91dHB1dH5yZXN1bHRzfm9mfkZpZ3VyZX43RidGSkZNRk9GZm5GT0ZmbkZPLUZQNiZGUkZVRlcvRlpRJWF1dG9GJy1GRzYlUShyZXN0YXJ0RidGSkZNLUYsNi1RIjpGJ0YvRjJGNUY3RjlGO0Y9Rj8vRkJRLDAuMjc3Nzc3OGVtRicvRkVGam9GT0Zmbi1GRzYlUStwcmludGxldmVsRidGSkZNLUYsNi1RKiZjb2xvbmVxO0YnRi9GMkY1RjdGOUY7Rj1GP0Zpb0ZbcC1JI21uR0YkNiRRIjJGJ0YvLUYsNi1RIjtGJ0YvRjIvRjZGTEY3RjlGO0Y9Rj9GQUZbcC8lK2V4ZWN1dGFibGVHRjRGLw==">LUklbXJvd0c2Iy9JK21vZHVsZW5hbWVHNiJJLFR5cGVzZXR0aW5nR0koX3N5c2xpYkdGJzY8LUkjbW9HRiQ2LVEiI0YnLyUsbWF0aHZhcmlhbnRHUSdub3JtYWxGJy8lJmZlbmNlR1EmZmFsc2VGJy8lKnNlcGFyYXRvckdGNC8lKXN0cmV0Y2h5R0Y0LyUqc3ltbWV0cmljR0Y0LyUobGFyZ2VvcEdGNC8lLm1vdmFibGVsaW1pdHNHRjQvJSdhY2NlbnRHRjQvJSdsc3BhY2VHUSYwLjBlbUYnLyUncnNwYWNlR0ZDLUkjbWlHRiQ2JVE3fkV4YW1wbGV+Mi42On5ORmthcHBhQkYnLyUnaXRhbGljR1EldHJ1ZUYnL0YwUSdpdGFsaWNGJy1JJ21zcGFjZUdGJDYmLyUnaGVpZ2h0R1EmMC4wZXhGJy8lJndpZHRoR0ZDLyUmZGVwdGhHRlQvJSpsaW5lYnJlYWtHUShuZXdsaW5lRictRiw2LVEifkYnRi9GMkY1RjdGOUY7Rj1GP0ZBRkRGKy1GRzYlUWFvfkNvZGV+Y2FsY3VsYXRlc350aGV+aWRlbnRpZmlhYmxlfnN0YXRlc35hbmR+cGFyYW1ldGVyc35mb3J+bnVtYXh+PX40MkYnRkpGTUZPRmZuRistRkc2JVFib35SdW5+d2l0aH5udW1heH49fjAsLi4uLDQxfnRvfnZlcmlmeX50aGV+b25lLW91dHB1dH5yZXN1bHRzfm9mfkZpZ3VyZX43RidGSkZNRk9GZm5GT0ZmbkZPLUZQNiZGUkZVRlcvRlpRJWF1dG9GJy1GRzYlUShyZXN0YXJ0RidGSkZNLUYsNi1RIjpGJ0YvRjJGNUY3RjlGO0Y9Rj8vRkJRLDAuMjc3Nzc3OGVtRicvRkVGam9GT0Zmbi1GRzYlUStwcmludGxldmVsRidGSkZNLUYsNi1RKiZjb2xvbmVxO0YnRi9GMkY1RjdGOUY7Rj1GP0Zpb0ZbcC1JI21uR0YkNiRRIjJGJ0YvLUYsNi1RIjtGJ0YvRjIvRjZGTEY3RjlGO0Y9Rj9GQUZbcC8lK2V4ZWN1dGFibGVHRjRGLw==</Equation></Text-field>
</Input>
<Output><Text-field style="2D Output" layout="Maple Output"><Equation executable="false" style="2D Output" display="LUklbXJvd0c2Iy9JK21vZHVsZW5hbWVHNiJJLFR5cGVzZXR0aW5nR0koX3N5c2xpYkdGJzYmLUkjbWlHRiQ2JVErcHJpbnRsZXZlbEYnLyUnaXRhbGljR1EldHJ1ZUYnLyUsbWF0aHZhcmlhbnRHUSdpdGFsaWNGJy1JI21vR0YkNi1RKSZBc3NpZ247RicvRjNRJ25vcm1hbEYnLyUmZmVuY2VHUSZmYWxzZUYnLyUqc2VwYXJhdG9yR0Y9LyUpc3RyZXRjaHlHRj0vJSpzeW1tZXRyaWNHRj0vJShsYXJnZW9wR0Y9LyUubW92YWJsZWxpbWl0c0dGPS8lJ2FjY2VudEdGPS8lJ2xzcGFjZUdRLDAuMjc3Nzc3OGVtRicvJSdyc3BhY2VHRkwtSSNtbkdGJDYkUSIyRidGOUY5">LV9JLFR5cGVzZXR0aW5nRzYkJSpwcm90ZWN0ZWRHSShfc3lzbGliRzYiSSxtcHJpbnRzbGFzaEdGKDYkNyM+SStwcmludGxldmVsR0YoIiIjNyNGLg==</Equation></Text-field>
</Output>
</Group></Presentation-Block><Presentation-Block>
<Group view="presentation" hide-input="false" inline-output="false" labelreference="L2" drawlabel="true" applyint="true" applyrational="true" applyexponent="false">
<Input><Text-field style="Text" layout="Normal" bulletsuffix="."><Equation executable="true" style="2D Math" input-equation="" display="LUklbXJvd0c2Iy9JK21vZHVsZW5hbWVHNiJJLFR5cGVzZXR0aW5nR0koX3N5c2xpYkdGJzZodC1JI21vR0YkNi9RIiNGJy8lJ2ZhbWlseUdRLENvdXJpZXJ+TmV3RicvJTBmb250X3N0eWxlX25hbWVHUSkyRH5JbnB1dEYnLyUsbWF0aHZhcmlhbnRHUSdub3JtYWxGJy8lJmZlbmNlR1EmZmFsc2VGJy8lKnNlcGFyYXRvckdGOi8lKXN0cmV0Y2h5R0Y6LyUqc3ltbWV0cmljR0Y6LyUobGFyZ2VvcEdGOi8lLm1vdmFibGVsaW1pdHNHRjovJSdhY2NlbnRHRjovJSdsc3BhY2VHUSYwLjBlbUYnLyUncnNwYWNlR0ZJLUkjbWlHRiQ2J1FmckVudGVyfmVxdWF0aW9uczt+bmFtZXN+b2Z+c3RhdGVzLH5wYXJhbWV0ZXIsfm91dHB1dHMsfmlucHV0czt+ZGVncmVlfmFuZH5oZWlnaHQ7fmxvd2VzdH5jb21tb25+ZGVub21pbmF0b3J+b2Z+YWxsfmVxdWF0aW9uc0YnRi8vJSdpdGFsaWNHUSV0cnVlRidGMi9GNlEnaXRhbGljRictSSdtc3BhY2VHRiQ2Ji8lJ2hlaWdodEdRJjAuMGV4RicvJSZ3aWR0aEdGSS8lJmRlcHRoR0ZaLyUqbGluZWJyZWFrR1EobmV3bGluZUYnLUZWNiZGWEZlbkZnbi9Gam5RJWF1dG9GJy1GTTYnUSl1c2VyZXFuc0YnRi9GUEYyRlMtRiw2L1EqJmNvbG9uZXE7RidGL0YyRjVGOEY7Rj1GP0ZBRkNGRS9GSFEsMC4yNzc3Nzc4ZW1GJy9GS0Znby1JKG1mZW5jZWRHRiQ2KC1GIzZpYWwtRiw2LVEhRidGNUY4RjtGPUY/RkFGQ0ZFRkdGSkZVLUZNNiZRJWRpZmZGJ0ZQRjJGUy1Gam82JS1GIzYnLUZNNiZRI3gxRidGUEYyRlMtRmpvNiUtRiM2JC1GTTYmUSJ0RidGUEYyRlNGNUYyRjUtRiw2LlEiLEYnRjJGNUY4L0Y8RlJGPUY/RkFGQ0ZFRkcvRktRLDAuMzMzMzMzM2VtRidGX3FGNUYyRjUtRiw2LlEifkYnRjJGNUY4RjtGPUY/RkFGQ0ZFRkdGSi1GLDYuUSI9RidGMkY1RjhGO0Y9Rj9GQUZDRkVGZm9GaG9GaHEtRiw2LlEqJnVtaW51czA7RidGMkY1RjhGO0Y9Rj9GQUZDRkUvRkhRLDAuMjIyMjIyMmVtRicvRktGYnItRk02JlEjazFGJ0ZQRjJGUy1GLDYuUSIqRidGMkY1RjhGO0Y9Rj9GQUZDRkUvRkhRLDAuMTY2NjY2N2VtRicvRktGW3NGaHBGZ3ItRk02JlEjeDJGJ0ZQRjJGU0ZocS1GLDYuUSIrRidGMkY1RjhGO0Y9Rj9GQUZDRkVGYXJGY3JGaHEtRmpvNiUtRiM2Ji1JI21uR0YkNiVRIjFGJ0YyRjUtRiw2LlEiL0YnRjJGNUY4RjsvRj5GUkY/RkFGQ0ZFRmpyRlxzLUZoczYlUSQzMzNGJ0YyRjVGNUYyRjVGZ3ItRmpvNiUtRiM2K0Zeci1GTTYmUSRrMTRGJ0ZQRjJGU0ZnckZocEZgcy1GTTYmUSRrMTVGJ0ZQRjJGU0Znci1GTTYmUSN4OUYnRlBGMkZTRjVGMkY1RmJxRlVGXG9GYXAtRmpvNiUtRiM2J0Zdc0ZbcUZicUZfcUY1RjJGNUZocUZbckZocUZeckZkckZnckZocEZnckZdc0Zgc0Zjc0Znci1GTTYmUSRrMTNGJ0ZQRjJGU0Znci1GTTYmUSN4OEYnRlBGMkZTRmJxRlVGXG9GYXAtRmpvNiUtRiM2Jy1GTTYmUSN4M0YnRlBGMkZTRltxRmJxRl9xRjVGMkY1RmhxRltyRmhxRmRyRmdyRmhwRmdyRl1zRl5yRmNzRmdyLUZNNiZRJGsxMUYnRlBGMkZTRmdyRl12RmJxRlVGXG9GYXAtRmpvNiUtRiM2Jy1GTTYmUSN4NEYnRlBGMkZTRltxRmJxRl9xRjVGMkY1RmhxRltyRmhxLUZNNiZRI2szRidGUEYyRlNGYHMtRk02JlEjazJGJ0ZQRjJGU0ZnckZdc0Zeci1GTTYmUSNrNEYnRlBGMkZTRmdyRmd2RmJxRlVGXG9GYXAtRmpvNiUtRiM2Jy1GTTYmUSN4NUYnRlBGMkZTRltxRmJxRl9xRjVGMkY1RmhxRltyRmhxLUZNNiZRI2s2RidGUEYyRlNGYHMtRk02JlEjazVGJ0ZQRjJGU0ZnckZdc0Zeci1GTTYmUSNrN0YnRlBGMkZTRmdyRmd3RmJxRlVGXG9GYXAtRmpvNiUtRiM2Jy1GTTYmUSN4NkYnRlBGMkZTRltxRmJxRl9xRjVGMkY1RmhxRltyRmhxLUZNNiZRI2s5RidGUEYyRlNGYHMtRk02JlEjazhGJ0ZQRjJGU0ZnckZdc0Zeci1GTTYmUSRrMTBGJ0ZQRjJGU0ZnckZneEZicUZVRlxvRmFwLUZqbzYlLUYjNictRk02JlEjeDdGJ0ZQRjJGU0ZbcUZicUZfcUY1RjJGNUZocUZbckZocS1Gam82JS1GIzYmLUZoczYlUSMxMEYnRjJGNUZbdC1GaHM2JVEmMTY2NjdGJ0YyRjVGNUYyRjVGZ3JGYHZGZ3JGXXZGXnItRk02JlEkazIxRidGUEYyRlNGZ3JGZ3lGYHNGZHJGZ3JGZnVGZ3JGXHVGXnItRk02JlEkazI4RidGUEYyRlNGZ3JGZ3lGZ3ItRk02JlEkeDExRidGUEYyRlNGYnFGVUZcb0ZhcC1Gam82JS1GIzYnRmZ1RltxRmJxRl9xRjVGMkY1RmhxRltyRmhxRmR6RmdyRmd5Rl5yRmp5RmdyRmN1RmdyRmZ1Rl5yRmRyRmdyRmZ1RmdyRlx1RmBzLUZNNiZRJGsyNkYnRlBGMkZTRmdyLUZNNiZRJHgxNUYnRlBGMkZTRmJxRlVGXG9GYXAtRmpvNiUtRiM2J0ZcdUZbcUZicUZfcUY1RjJGNUZocUZbckZocS1GTTYmUSRrMThGJ0ZQRjJGU0ZnckZnd0Zeci1GTTYmUSRrMjNGJ0ZQRjJGU0ZnckZcdUZeckZkckZnckZmdUZnckZcdUZgc0ZqeUZnci1Gam82JS1GIzYqRmZ0RmdyRmhwRl5yRml0RmdyRlx1RjVGMkY1Rl5yLUZNNiZRJGsyNUYnRlBGMkZTRmdyRlx1RmdyRmp6RmJxRlVGXG9GYXAtRmpvNiUtRiM2Jy1GTTYmUSR4MTBGJ0ZQRjJGU0ZbcUZicUZfcUY1RjJGNUZocUZbckZocS1GTTYmUSRrMjdGJ0ZQRjJGU0ZnckZndkZeci1GTTYmUSRrMjRGJ0ZQRjJGU0ZnckZcXWxGYnFGVUZcb0ZhcC1Gam82JS1GIzYnRmp6RltxRmJxRl9xRjVGMkY1RmhxRltyRmhxRl5yLUZNNiZRJGsxMkYnRlBGMkZTRmdyRmp6Rl5yLUZNNiZRJGsxNkYnRlBGMkZTRmdyRmp6Rl5yRmd6RmdyRmd5RmdyRmp6Rl5yRmVcbEZnckZcdUZnckZqekZeci1GTTYmUSRrMTlGJ0ZQRjJGU0ZnckZcXWxGZ3JGanpGYHMtRk02JlEkazE3RidGUEYyRlNGZ3ItRk02JlEkeDEzRidGUEYyRlNGYHMtRk02JlEkazIyRidGUEYyRlNGZ3ItRk02JlEkeDE0RidGUEYyRlNGYHNGYVtsRmdyRmRbbEZicUZVRlxvRmFwLUZqbzYlLUYjNictRk02JlEkeDEyRidGUEYyRlNGW3FGYnFGX3FGNUYyRjVGaHFGW3JGaHFGXF5sRmdyRmp6RmBzRl9ebEZnckZcXWxGZ3JGanpGXnJGaV1sRmdyRmJfbEZicUZVRlxvRmFwLUZqbzYlLUYjNidGZV5sRltxRmJxRl9xRjVGMkY1RmhxRltyRmhxRmVcbEZnckZcdUZnckZqekZeckZiXmxGZ3JGZV5sRmJxRlVGXG9GYXAtRmpvNiUtRiM2J0ZbX2xGW3FGYnFGX3FGNUYyRjVGaHFGW3JGaHEtRk02JlEkazIwRidGUEYyRlNGXnJGaV1sRmdyRltfbEZeckZoXmxGZ3JGW19sRmJxRlVGXG9GYXAtRmpvNiUtRiM2J0ZkW2xGW3FGYnFGX3FGNUYyRjVGaHFGW3JGaHFGZ3pGZ3JGZ3lGZ3JGanpGXnJGYVtsRmdyRmRbbEZicUZVRlxvLUZNNiZRI3kxRidGUEYyRlNGaHFGW3JGaHFGZ3ZGYnFGVUZcby1GTTYmUSN5MkYnRlBGMkZTRmhxRltyRmhxRmd3RmJxRlVGXG8tRk02JlEjeTNGJ0ZQRjJGU0ZocUZbckZocUZneEZicUZVRlxvLUZNNiZRI3k0RidGUEYyRlNGaHFGW3JGaHFGXF1sRlVGXG9GXnBGNUYvRjJGNS8lJW9wZW5HUSJbRicvJSZjbG9zZUdRIl1GJy1GLDYvUSI7RidGL0YyRjVGOEZlcUY9Rj9GQUZDRkVGR0Zob0ZVLUYsNi9GanFGL0YyRjVGOEY7Rj1GP0ZBRkNGRUZHRkpGVUYrLUZNNidRTH5sb3dlc3R+Y29tbW9ufmRlbm9taW5hdG9yfm9mfmFsbH5lcXVhdGlvbnNGJ0YvRlBGMkZTRlUtRk02J1EiUUYnRi9GUEYyRlNGY28tRmhzNiZGanNGL0YyRjVGZmFsRlVGXG9GVUZcby1GTTYmUSdzdGF0ZXNGJ0ZQRjJGUy1GLDYuRmVvRjJGNUY4RjtGPUY/RkFGQ0ZFRmZvRmhvLUZqbzYnLUYjNkBGaHBGYnFGXXNGYnFGXXZGYnFGZ3ZGYnFGZ3dGYnFGZ3hGYnFGZ3lGYnFGZnVGYnFGXHVGYnFGXF1sRmJxRmp6RmJxRmJfbEZicUZlXmxGYnFGW19sRmJxRmRbbEY1RjJGNUZgYWxGY2FsLUYsNi5RIjpGJ0YyRjVGOEY7Rj1GP0ZBRkNGRUZmb0Zob0ZVRmhxLUZNNiZRK3BhcmFtZXRlcnNGJ0ZQRjJGU0ZmYmwtRmpvNictRiM2WkZkckZicUZdd0ZicUZqdkZicUZgd0ZicUZdeEZicUZqd0ZicUZgeEZicUZdeUZicUZqeEZicUZgeUZicUZgdkZicUZpXWxGYnFGY3VGYnFGZnRGYnFGaXRGYnFGXF5sRmJxRmJebEZicUZbXGxGYnFGX15sRmJxRl1gbEZicUZkekZicUZoXmxGYnFGXlxsRmJxRmJdbEZicUZlXGxGYnFGYVtsRmJxRl9dbEZicUZnekY1RjJGNUZgYWxGY2FsRlxjbEZVRmhxLUZNNiZRKG91dHB1dHNGJ0ZQRjJGU0ZmYmwtRmpvNictRiM2KkZkYGxGYnFGZ2BsRmJxRmpgbEZicUZdYWxGNUYyRjVGYGFsRmNhbEZcY2xGVUZocS1GTTYmUSdpbnB1dHNGJ0ZQRjJGU0ZmYmxGaHEtRmpvNictRiM2JEZecEY1RjJGNUZgYWxGY2FsRlxjbEZVRlxvLUZNNiZRIm5GJ0ZQRjJGU0ZmYmwtRk02JlElbm9wc0YnRlBGMkZTLUZqbzYlLUYjNiRGY2JsRjVGMkY1RlxjbEZVRmhxLUZNNiZRIm1GJ0ZQRjJGU0ZmYmxGZ2RsLUZqbzYlLUYjNiRGZmNsRjVGMkY1RlxjbEZVRmhxLUZNNiZRInJGJ0ZQRjJGU0ZmYmxGZ2RsLUZqbzYlLUYjNiRGXWRsRjVGMkY1RlxjbEZVRmhxLUZNNiZRImxGJ0ZQRjJGU0ZmYmxGZ2RsLUZqbzYlLUYjNiRGX2NsRjVGMkY1RlxjbEZVRmhxRlVGaHEtRiw2LkYuRjJGNUY4RjtGPUY/RkFGQ0ZFRkdGSi1GTTYmUWpuYWxwaGExfmlufigwLDEpfmlzfmF+bG93ZXJ+Ym91bmR+b25+dGhlfnByb2JhYmlsaXR5fm9mfnN1Y2Nlc3M7RidGUEYyRlNGVUZocS1GTTYmUSdhbHBoYTFGJ0ZQRjJGU0ZmYmwtRmhzNiVRJC45OUYnRjJGNUZcY2xGVUZocUZVRmhxLUZNNiZRImRGJ0ZQRjJGU0ZmYmwtRmhzNiVRIjNGJ0YyRjVGXGNsRmhxRmhxRmNmbC1GTTYmUU5ncmVhdGVzdH5kZWdyZWV+b2Z+YX5udW1lcmF0b3J+b3J+ZGVub21pbmF0b3JGJ0ZQRjJGU0ZVRmhxLUZNNiZRImhGJ0ZQRjJGU0ZmYmwtRk02JlEjbG5GJy9GUUY6RjJGNS1Gam82JS1GIzYkLUZoczYlUSYxNjY2OEYnRjJGNUY1RjJGNUZcY2xGaHFGY2ZsLUZNNiZRX29sbihncmVhdGVzdH5udW1iZXJ+aW5+bnVtZXJhdG9yfm9yfmRlbm9taW5hdG9yfm9mfmF+Y29lZmZpY2llbnR+K34xKUYnRlBGMkZTRlVGaHFGVUZocUZjZmwtRk02JlE5c2V0c35lYWNofm51W2ldfnRvfm51bWF4RidGUEYyRlNGVUZocS1GTTYmUSZudW1heEYnRlBGMkZTRmZibC1GaHM2JVEjNDJGJ0YyRjVGXGNsRlVGaHEtRk02JlEpdW5hc3NpZ25GJ0ZQRjJGUy1Gam82JS1GIzYmLUYsNi5RIidGJ0YyRjVGOEY7Rj1GP0ZBRkNGRS9GSFEsMC4xMTExMTExZW1GJ0ZKLUZNNiZRImlGJ0ZQRjJGU0ZoaWxGNUYyRjVGXGNsRlVGaHEtRiw2MFEkZm9yRicvJSVib2xkR0ZSRjIvRjZRJWJvbGRGJy8lK2ZvbnR3ZWlnaHRHRmZqbEY4RjtGPUY/RkFGQ0ZFRkdGSkZocUZdamxGaHEtRiw2MFElZnJvbUYnRmNqbEYyRmVqbEZnamxGOEY7Rj1GP0ZBRkNGRUZHRkpGaHFGZ3NGaHEtRiw2MFEjdG9GJ0ZjamxGMkZlamxGZ2psRjhGO0Y9Rj9GQUZDRkVGR0ZKRmhxRl5lbEZocS1GLDYwUSNkb0YnRmNqbEYyRmVqbEZnamxGOEY7Rj1GP0ZBRkNGRUZHRkpGVUZocS1GTTYmUSNudUYnRl1obEYyRjUtRmpvNictRiM2JEZdamxGNUYyRjVGYGFsRmNhbEZmYmxGW2lsRlxjbEZVRmhxLUYsNjBRJGVuZEYnRmNqbEYyRmVqbEZnamxGOEY7Rj1GP0ZBRkNGRUZHRkpGaHFGX1ttRlxjbEZVRmhxLyUrZXhlY3V0YWJsZUdGOkY1">LUklbXJvd0c2Iy9JK21vZHVsZW5hbWVHNiJJLFR5cGVzZXR0aW5nR0koX3N5c2xpYkdGJzZodC1JI21vR0YkNi9RIiNGJy8lJ2ZhbWlseUdRLENvdXJpZXJ+TmV3RicvJTBmb250X3N0eWxlX25hbWVHUSkyRH5JbnB1dEYnLyUsbWF0aHZhcmlhbnRHUSdub3JtYWxGJy8lJmZlbmNlR1EmZmFsc2VGJy8lKnNlcGFyYXRvckdGOi8lKXN0cmV0Y2h5R0Y6LyUqc3ltbWV0cmljR0Y6LyUobGFyZ2VvcEdGOi8lLm1vdmFibGVsaW1pdHNHRjovJSdhY2NlbnRHRjovJSdsc3BhY2VHUSYwLjBlbUYnLyUncnNwYWNlR0ZJLUkjbWlHRiQ2J1FmckVudGVyfmVxdWF0aW9uczt+bmFtZXN+b2Z+c3RhdGVzLH5wYXJhbWV0ZXIsfm91dHB1dHMsfmlucHV0czt+ZGVncmVlfmFuZH5oZWlnaHQ7fmxvd2VzdH5jb21tb25+ZGVub21pbmF0b3J+b2Z+YWxsfmVxdWF0aW9uc0YnRi8vJSdpdGFsaWNHUSV0cnVlRidGMi9GNlEnaXRhbGljRictSSdtc3BhY2VHRiQ2Ji8lJ2hlaWdodEdRJjAuMGV4RicvJSZ3aWR0aEdGSS8lJmRlcHRoR0ZaLyUqbGluZWJyZWFrR1EobmV3bGluZUYnLUZWNiZGWEZlbkZnbi9Gam5RJWF1dG9GJy1GTTYnUSl1c2VyZXFuc0YnRi9GUEYyRlMtRiw2L1EqJmNvbG9uZXE7RidGL0YyRjVGOEY7Rj1GP0ZBRkNGRS9GSFEsMC4yNzc3Nzc4ZW1GJy9GS0Znby1JKG1mZW5jZWRHRiQ2KC1GIzZpYWwtRiw2LVEhRidGNUY4RjtGPUY/RkFGQ0ZFRkdGSkZVLUZNNiZRJWRpZmZGJ0ZQRjJGUy1Gam82JS1GIzYnLUZNNiZRI3gxRidGUEYyRlMtRmpvNiUtRiM2JC1GTTYmUSJ0RidGUEYyRlNGNUYyRjUtRiw2LlEiLEYnRjJGNUY4L0Y8RlJGPUY/RkFGQ0ZFRkcvRktRLDAuMzMzMzMzM2VtRidGX3FGNUYyRjUtRiw2LlEifkYnRjJGNUY4RjtGPUY/RkFGQ0ZFRkdGSi1GLDYuUSI9RidGMkY1RjhGO0Y9Rj9GQUZDRkVGZm9GaG9GaHEtRiw2LlEqJnVtaW51czA7RidGMkY1RjhGO0Y9Rj9GQUZDRkUvRkhRLDAuMjIyMjIyMmVtRicvRktGYnItRk02JlEjazFGJ0ZQRjJGUy1GLDYuUSIqRidGMkY1RjhGO0Y9Rj9GQUZDRkUvRkhRLDAuMTY2NjY2N2VtRicvRktGW3NGaHBGZ3ItRk02JlEjeDJGJ0ZQRjJGU0ZocS1GLDYuUSIrRidGMkY1RjhGO0Y9Rj9GQUZDRkVGYXJGY3JGaHEtRmpvNiUtRiM2Ji1JI21uR0YkNiVRIjFGJ0YyRjUtRiw2LlEiL0YnRjJGNUY4RjsvRj5GUkY/RkFGQ0ZFRmpyRlxzLUZoczYlUSQzMzNGJ0YyRjVGNUYyRjVGZ3ItRmpvNiUtRiM2K0Zeci1GTTYmUSRrMTRGJ0ZQRjJGU0ZnckZocEZgcy1GTTYmUSRrMTVGJ0ZQRjJGU0Znci1GTTYmUSN4OUYnRlBGMkZTRjVGMkY1RmJxRlVGXG9GYXAtRmpvNiUtRiM2J0Zdc0ZbcUZicUZfcUY1RjJGNUZocUZbckZocUZeckZkckZnckZocEZnckZdc0Zgc0Zjc0Znci1GTTYmUSRrMTNGJ0ZQRjJGU0Znci1GTTYmUSN4OEYnRlBGMkZTRmJxRlVGXG9GYXAtRmpvNiUtRiM2Jy1GTTYmUSN4M0YnRlBGMkZTRltxRmJxRl9xRjVGMkY1RmhxRltyRmhxRmRyRmdyRmhwRmdyRl1zRl5yRmNzRmdyLUZNNiZRJGsxMUYnRlBGMkZTRmdyRl12RmJxRlVGXG9GYXAtRmpvNiUtRiM2Jy1GTTYmUSN4NEYnRlBGMkZTRltxRmJxRl9xRjVGMkY1RmhxRltyRmhxLUZNNiZRI2szRidGUEYyRlNGYHMtRk02JlEjazJGJ0ZQRjJGU0ZnckZdc0Zeci1GTTYmUSNrNEYnRlBGMkZTRmdyRmd2RmJxRlVGXG9GYXAtRmpvNiUtRiM2Jy1GTTYmUSN4NUYnRlBGMkZTRltxRmJxRl9xRjVGMkY1RmhxRltyRmhxLUZNNiZRI2s2RidGUEYyRlNGYHMtRk02JlEjazVGJ0ZQRjJGU0ZnckZdc0Zeci1GTTYmUSNrN0YnRlBGMkZTRmdyRmd3RmJxRlVGXG9GYXAtRmpvNiUtRiM2Jy1GTTYmUSN4NkYnRlBGMkZTRltxRmJxRl9xRjVGMkY1RmhxRltyRmhxLUZNNiZRI2s5RidGUEYyRlNGYHMtRk02JlEjazhGJ0ZQRjJGU0ZnckZdc0Zeci1GTTYmUSRrMTBGJ0ZQRjJGU0ZnckZneEZicUZVRlxvRmFwLUZqbzYlLUYjNictRk02JlEjeDdGJ0ZQRjJGU0ZbcUZicUZfcUY1RjJGNUZocUZbckZocS1Gam82JS1GIzYmLUZoczYlUSMxMEYnRjJGNUZbdC1GaHM2JVEmMTY2NjdGJ0YyRjVGNUYyRjVGZ3JGYHZGZ3JGXXZGXnItRk02JlEkazIxRidGUEYyRlNGZ3JGZ3lGYHNGZHJGZ3JGZnVGZ3JGXHVGXnItRk02JlEkazI4RidGUEYyRlNGZ3JGZ3lGZ3ItRk02JlEkeDExRidGUEYyRlNGYnFGVUZcb0ZhcC1Gam82JS1GIzYnRmZ1RltxRmJxRl9xRjVGMkY1RmhxRltyRmhxRmR6RmdyRmd5Rl5yRmp5RmdyRmN1RmdyRmZ1Rl5yRmRyRmdyRmZ1RmdyRlx1RmBzLUZNNiZRJGsyNkYnRlBGMkZTRmdyLUZNNiZRJHgxNUYnRlBGMkZTRmJxRlVGXG9GYXAtRmpvNiUtRiM2J0ZcdUZbcUZicUZfcUY1RjJGNUZocUZbckZocS1GTTYmUSRrMThGJ0ZQRjJGU0ZnckZnd0Zeci1GTTYmUSRrMjNGJ0ZQRjJGU0ZnckZcdUZeckZkckZnckZmdUZnckZcdUZgc0ZqeUZnci1Gam82JS1GIzYqRmZ0RmdyRmhwRl5yRml0RmdyRlx1RjVGMkY1Rl5yLUZNNiZRJGsyNUYnRlBGMkZTRmdyRlx1RmdyRmp6RmJxRlVGXG9GYXAtRmpvNiUtRiM2Jy1GTTYmUSR4MTBGJ0ZQRjJGU0ZbcUZicUZfcUY1RjJGNUZocUZbckZocS1GTTYmUSRrMjdGJ0ZQRjJGU0ZnckZndkZeci1GTTYmUSRrMjRGJ0ZQRjJGU0ZnckZcXWxGYnFGVUZcb0ZhcC1Gam82JS1GIzYnRmp6RltxRmJxRl9xRjVGMkY1RmhxRltyRmhxRl5yLUZNNiZRJGsxMkYnRlBGMkZTRmdyRmp6Rl5yLUZNNiZRJGsxNkYnRlBGMkZTRmdyRmp6Rl5yRmd6RmdyRmd5RmdyRmp6Rl5yRmVcbEZnckZcdUZnckZqekZeci1GTTYmUSRrMTlGJ0ZQRjJGU0ZnckZcXWxGZ3JGanpGYHMtRk02JlEkazE3RidGUEYyRlNGZ3ItRk02JlEkeDEzRidGUEYyRlNGYHMtRk02JlEkazIyRidGUEYyRlNGZ3ItRk02JlEkeDE0RidGUEYyRlNGYHNGYVtsRmdyRmRbbEZicUZVRlxvRmFwLUZqbzYlLUYjNictRk02JlEkeDEyRidGUEYyRlNGW3FGYnFGX3FGNUYyRjVGaHFGW3JGaHFGXF5sRmdyRmp6RmBzRl9ebEZnckZcXWxGZ3JGanpGXnJGaV1sRmdyRmJfbEZicUZVRlxvRmFwLUZqbzYlLUYjNidGZV5sRltxRmJxRl9xRjVGMkY1RmhxRltyRmhxRmVcbEZnckZcdUZnckZqekZeckZiXmxGZ3JGZV5sRmJxRlVGXG9GYXAtRmpvNiUtRiM2J0ZbX2xGW3FGYnFGX3FGNUYyRjVGaHFGW3JGaHEtRk02JlEkazIwRidGUEYyRlNGXnJGaV1sRmdyRltfbEZeckZoXmxGZ3JGW19sRmJxRlVGXG9GYXAtRmpvNiUtRiM2J0ZkW2xGW3FGYnFGX3FGNUYyRjVGaHFGW3JGaHFGZ3pGZ3JGZ3lGZ3JGanpGXnJGYVtsRmdyRmRbbEZicUZVRlxvLUZNNiZRI3kxRidGUEYyRlNGaHFGW3JGaHFGZ3ZGYnFGVUZcby1GTTYmUSN5MkYnRlBGMkZTRmhxRltyRmhxRmd3RmJxRlVGXG8tRk02JlEjeTNGJ0ZQRjJGU0ZocUZbckZocUZneEZicUZVRlxvLUZNNiZRI3k0RidGUEYyRlNGaHFGW3JGaHFGXF1sRlVGXG9GXnBGNUYvRjJGNS8lJW9wZW5HUSJbRicvJSZjbG9zZUdRIl1GJy1GLDYvUSI7RidGL0YyRjVGOEZlcUY9Rj9GQUZDRkVGR0Zob0ZVLUYsNi9GanFGL0YyRjVGOEY7Rj1GP0ZBRkNGRUZHRkpGVUYrLUZNNidRTH5sb3dlc3R+Y29tbW9ufmRlbm9taW5hdG9yfm9mfmFsbH5lcXVhdGlvbnNGJ0YvRlBGMkZTRlUtRk02J1EiUUYnRi9GUEYyRlNGY28tRmhzNiZGanNGL0YyRjVGZmFsRlVGXG9GVUZcby1GTTYmUSdzdGF0ZXNGJ0ZQRjJGUy1GLDYuRmVvRjJGNUY4RjtGPUY/RkFGQ0ZFRmZvRmhvLUZqbzYnLUYjNkBGaHBGYnFGXXNGYnFGXXZGYnFGZ3ZGYnFGZ3dGYnFGZ3hGYnFGZ3lGYnFGZnVGYnFGXHVGYnFGXF1sRmJxRmp6RmJxRmJfbEZicUZlXmxGYnFGW19sRmJxRmRbbEY1RjJGNUZgYWxGY2FsLUYsNi5RIjpGJ0YyRjVGOEY7Rj1GP0ZBRkNGRUZmb0Zob0ZVRmhxLUZNNiZRK3BhcmFtZXRlcnNGJ0ZQRjJGU0ZmYmwtRmpvNictRiM2WkZkckZicUZdd0ZicUZqdkZicUZgd0ZicUZdeEZicUZqd0ZicUZgeEZicUZdeUZicUZqeEZicUZgeUZicUZgdkZicUZpXWxGYnFGY3VGYnFGZnRGYnFGaXRGYnFGXF5sRmJxRmJebEZicUZbXGxGYnFGX15sRmJxRl1gbEZicUZkekZicUZoXmxGYnFGXlxsRmJxRmJdbEZicUZlXGxGYnFGYVtsRmJxRl9dbEZicUZnekY1RjJGNUZgYWxGY2FsRlxjbEZVRmhxLUZNNiZRKG91dHB1dHNGJ0ZQRjJGU0ZmYmwtRmpvNictRiM2KkZkYGxGYnFGZ2BsRmJxRmpgbEZicUZdYWxGNUYyRjVGYGFsRmNhbEZcY2xGVUZocS1GTTYmUSdpbnB1dHNGJ0ZQRjJGU0ZmYmxGaHEtRmpvNictRiM2JEZecEY1RjJGNUZgYWxGY2FsRlxjbEZVRlxvLUZNNiZRIm5GJ0ZQRjJGU0ZmYmwtRk02JlElbm9wc0YnRlBGMkZTLUZqbzYlLUYjNiRGY2JsRjVGMkY1RlxjbEZVRmhxLUZNNiZRIm1GJ0ZQRjJGU0ZmYmxGZ2RsLUZqbzYlLUYjNiRGZmNsRjVGMkY1RlxjbEZVRmhxLUZNNiZRInJGJ0ZQRjJGU0ZmYmxGZ2RsLUZqbzYlLUYjNiRGXWRsRjVGMkY1RlxjbEZVRmhxLUZNNiZRImxGJ0ZQRjJGU0ZmYmxGZ2RsLUZqbzYlLUYjNiRGX2NsRjVGMkY1RlxjbEZVRmhxRlVGaHEtRiw2LkYuRjJGNUY4RjtGPUY/RkFGQ0ZFRkdGSi1GTTYmUWpuYWxwaGExfmlufigwLDEpfmlzfmF+bG93ZXJ+Ym91bmR+b25+dGhlfnByb2JhYmlsaXR5fm9mfnN1Y2Nlc3M7RidGUEYyRlNGVUZocS1GTTYmUSdhbHBoYTFGJ0ZQRjJGU0ZmYmwtRmhzNiVRJC45OUYnRjJGNUZcY2xGVUZocUZVRmhxLUZNNiZRImRGJ0ZQRjJGU0ZmYmwtRmhzNiVRIjNGJ0YyRjVGXGNsRmhxRmhxRmNmbC1GTTYmUU5ncmVhdGVzdH5kZWdyZWV+b2Z+YX5udW1lcmF0b3J+b3J+ZGVub21pbmF0b3JGJ0ZQRjJGU0ZVRmhxLUZNNiZRImhGJ0ZQRjJGU0ZmYmwtRk02JlEjbG5GJy9GUUY6RjJGNS1Gam82JS1GIzYkLUZoczYlUSYxNjY2OEYnRjJGNUY1RjJGNUZcY2xGaHFGY2ZsLUZNNiZRX29sbihncmVhdGVzdH5udW1iZXJ+aW5+bnVtZXJhdG9yfm9yfmRlbm9taW5hdG9yfm9mfmF+Y29lZmZpY2llbnR+K34xKUYnRlBGMkZTRlVGaHFGVUZocUZjZmwtRk02JlE5c2V0c35lYWNofm51W2ldfnRvfm51bWF4RidGUEYyRlNGVUZocS1GTTYmUSZudW1heEYnRlBGMkZTRmZibC1GaHM2JVEjNDJGJ0YyRjVGXGNsRlVGaHEtRk02JlEpdW5hc3NpZ25GJ0ZQRjJGUy1Gam82JS1GIzYmLUYsNi5RIidGJ0YyRjVGOEY7Rj1GP0ZBRkNGRS9GSFEsMC4xMTExMTExZW1GJ0ZKLUZNNiZRImlGJ0ZQRjJGU0ZoaWxGNUYyRjVGXGNsRlVGaHEtRiw2MFEkZm9yRicvJSVib2xkR0ZSRjIvRjZRJWJvbGRGJy8lK2ZvbnR3ZWlnaHRHRmZqbEY4RjtGPUY/RkFGQ0ZFRkdGSkZocUZdamxGaHEtRiw2MFElZnJvbUYnRmNqbEYyRmVqbEZnamxGOEY7Rj1GP0ZBRkNGRUZHRkpGaHFGZ3NGaHEtRiw2MFEjdG9GJ0ZjamxGMkZlamxGZ2psRjhGO0Y9Rj9GQUZDRkVGR0ZKRmhxRl5lbEZocS1GLDYwUSNkb0YnRmNqbEYyRmVqbEZnamxGOEY7Rj1GP0ZBRkNGRUZHRkpGVUZocS1GTTYmUSNudUYnRl1obEYyRjUtRmpvNictRiM2JEZdamxGNUYyRjVGYGFsRmNhbEZmYmxGW2lsRlxjbEZVRmhxLUYsNjBRJGVuZEYnRmNqbEYyRmVqbEZnamxGOEY7Rj1GP0ZBRkNGRUZHRkpGaHFGX1ttRlxjbEZVRmhxLyUrZXhlY3V0YWJsZUdGOkY1</Equation></Text-field>
</Input>
<Output><Text-field style="2D Output" layout="Maple Output"><Equation executable="false" style="2D Output" display="LUklbXJvd0c2Iy9JK21vZHVsZW5hbWVHNiJJLFR5cGVzZXR0aW5nR0koX3N5c2xpYkdGJzYmLUkjbWlHRiQ2JVEpdXNlcmVxbnNGJy8lJ2l0YWxpY0dRJXRydWVGJy8lLG1hdGh2YXJpYW50R1EnaXRhbGljRictSSNtb0dGJDYtUSkmQXNzaWduO0YnL0YzUSdub3JtYWxGJy8lJmZlbmNlR1EmZmFsc2VGJy8lKnNlcGFyYXRvckdGPS8lKXN0cmV0Y2h5R0Y9LyUqc3ltbWV0cmljR0Y9LyUobGFyZ2VvcEdGPS8lLm1vdmFibGVsaW1pdHNHRj0vJSdhY2NlbnRHRj0vJSdsc3BhY2VHUSwwLjI3Nzc3NzhlbUYnLyUncnNwYWNlR0ZMLUkobWZlbmNlZEdGJDYmLUYjNkotRiM2Ji1GIzYoLUkmbWZyYWNHRiQ2KC1GNjYtUTAmRGlmZmVyZW50aWFsRDtGJ0Y5RjtGPkZARkJGREZGRkgvRktRJjAuMGVtRicvRk5GaW4tRiM2JUZlbi1GLDYlUSJ0RidGL0YyRjkvJS5saW5ldGhpY2tuZXNzR1EiMUYnLyUrZGVub21hbGlnbkdRJ2NlbnRlckYnLyUpbnVtYWxpZ25HRmVvLyUpYmV2ZWxsZWRHRj0tSSdtc3BhY2VHRiQ2Ji8lJ2hlaWdodEdRJjAuMGV4RicvJSZ3aWR0aEdRJjAuNGVtRicvJSZkZXB0aEdGX3AvJSpsaW5lYnJlYWtHUSVhdXRvRictRiw2JVEjeDFGJ0YvRjItRjY2LVEwJkFwcGx5RnVuY3Rpb247RidGOUY7Rj5GQEZCRkRGRkZIRmhuRmpuLUZQNiQtRiM2JkZdby8lK2ZvcmVncm91bmRHUShbMCwwLDBdRicvJSlyZWFkb25seUdGPUY5RjlGOS1GNjYtUSkmZXF1YWxzO0YnRjlGO0Y+RkBGQkZERkZGSEZKRk0tRiM2KS1GNjYtUSomdW1pbnVzMDtGJ0Y5RjtGPkZARkJGREZGRkgvRktRLDAuMjIyMjIyMmVtRicvRk5GYHItRiM2KC1GLDYlUSNrMUYnRi9GMi1GNjYtUTEmSW52aXNpYmxlVGltZXM7RidGOUY7Rj5GQEZCRkRGRkZIRmhuRmpuRmhwRmdyLUYsNiVRI3gyRidGL0YyRjktRjY2LVEoJm1pbnVzO0YnRjlGO0Y+RkBGQkZERkZGSEZfckZhci1GIzYmLUZZNigtSSNtbkdGJDYkRmJvRjktRmVzNiRRJDMzM0YnRjlGYG9GY29GZm9GaG9GZ3ItRiM2Ji1GLDYlUSRrMTRGJ0YvRjJGZ3JGaHBGOUY5LUY2Ni1RJyZwbHVzO0YnRjlGO0Y+RkBGQkZERkZGSEZfckZhci1GIzYmRmJzRmdyLUYjNiYtRiw2JVEkazE1RidGL0YyRmdyLUYsNiVRI3g5RidGL0YyRjlGOUY5RjktRjY2LVEiLEYnRjlGOy9GP0YxRkBGQkZERkZGSEZobi9GTlEsMC4zMzMzMzMzZW1GJy1GIzYmLUYjNihGWEZqb0ZqckZbcUZecUY5RmdxLUYjNidGXHJGYnJGX3QtRlk2KC1GIzYmLUYsNiVRJGsxM0YnRi9GMkZnci1GLDYlUSN4OEYnRi9GMkY5RmdzRmBvRmNvRmZvRmhvRjlGOUZcdS1GIzYmLUYjNihGWEZqby1GLDYlUSN4M0YnRi9GMkZbcUZecUY5RmdxLUYjNiZGYnJGXXMtRlk2KC1GIzYmLUYsNiVRJGsxMUYnRi9GMkZnckZmdkY5RmdzRmBvRmNvRmZvRmhvRjlGOUZcdS1GIzYmLUYjNihGWEZqby1GLDYlUSN4NEYnRi9GMkZbcUZecUY5RmdxLUYjNigtRiM2Ji1GLDYlUSNrMkYnRi9GMkZnckZqckY5Rl1zLUYjNiYtRiw2JVEjazRGJ0YvRjJGZ3JGZndGOUZfdC1GLDYlUSNrM0YnRi9GMkY5RjlGXHUtRiM2Ji1GIzYoRlhGam8tRiw2JVEjeDVGJ0YvRjJGW3FGXnFGOUZncS1GIzYoLUYjNiYtRiw2JVEjazVGJ0YvRjJGZ3JGanJGOUZdcy1GIzYmLUYsNiVRI2s3RidGL0YyRmdyRlx5RjlGX3QtRiw2JVEjazZGJ0YvRjJGOUY5Rlx1LUYjNiYtRiM2KEZYRmpvLUYsNiVRI3g2RidGL0YyRltxRl5xRjlGZ3EtRiM2KUZcci1GIzYmLUYsNiVRJGsxMEYnRi9GMkZnckZiekY5Rl90LUYjNiYtRiw2JVEjazhGJ0YvRjJGZ3JGanJGOUZfdC1GLDYlUSNrOUYnRi9GMkY5RjlGXHUtRiM2Ji1GIzYoRlhGam8tRiw2JVEjeDdGJ0YvRjJGW3FGXnFGOUZncS1GIzYqLUYjNiYtRlk2KC1GZXM2JFEjMTBGJ0Y5LUZlczYkUSYxNjY2N0YnRjlGYG9GY29GZm9GaG9GZ3JGXXdGOUZdcy1GIzYmLUYsNiVRJGsyMUYnRi9GMkZnckZoW2xGOUZfdC1GIzYoRmRyRmdyRl92RmdyRml0RjlGXXMtRiM2KC1GLDYlUSRrMjhGJ0YvRjJGZ3JGaFtsRmdyLUYsNiVRJHgxMUYnRi9GMkY5RjlGOUZcdS1GIzYmLUYjNihGWEZqb0ZfdkZbcUZecUY5RmdxLUYjNipGZ1xsRl1zLUYjNiZGX1xsRmdyRmp1RjlGXXNGXF1sRl90LUYjNiYtRiw2JVEkazI2RidGL0YyRmdyLUYsNiVRJHgxNUYnRi9GMkY5RjlGOUZcdS1GIzYmLUYjNihGWEZqb0ZpdEZbcUZecUY5RmdxLUYjNi9GXHJGXF1sRl90LUYjNiYtRiw2JVEkazE4RidGL0YyRmdyRlx5RjlGXXMtRiM2Ji1GLDYlUSRrMjNGJ0YvRjJGZ3JGaXRGOUZfdC1GIzYmRl9cbEZnckZqc0Y5Rl1zLUYjNiZGX1xsRmdyRmR0RjlGXXMtRiM2KC1GLDYlUSRrMjVGJ0YvRjJGZ3JGaXRGZ3JGY11sRjlGOUY5Rlx1LUYjNiYtRiM2KEZYRmpvLUYsNiVRJHgxMEYnRi9GMkZbcUZecUY5RmdxLUYjNidGXHItRiM2Ji1GLDYlUSRrMjRGJ0YvRjJGZ3JGY2BsRjlGX3QtRiM2Ji1GLDYlUSRrMjdGJ0YvRjJGZ3JGZndGOUY5RjlGXHUtRiM2Ji1GIzYoRlhGam9GY11sRltxRl5xRjlGZ3EtRiM2M0Zcci1GIzYoLUYsNiVRJGsxOUYnRi9GMkZnckZjYGxGZ3JGY11sRjlGXXNGal9sRl1zRl5dbEZdcy1GIzYmLUYsNiVRJGsxMkYnRi9GMkZnckZjXWxGOUZdcy1GIzYmLUYsNiVRJGsxNkYnRi9GMkZnckZjXWxGOUZfdC1GIzYmLUYsNiVRJGsxN0YnRi9GMkZnci1GLDYlUSR4MTNGJ0YvRjJGOUZfdC1GIzYmLUYsNiVRJGsyMkYnRi9GMkZnci1GLDYlUSR4MTRGJ0YvRjJGOUZfdEZeXmxGOUY5Rlx1LUYjNiYtRiM2KEZYRmpvLUYsNiVRJHgxMkYnRi9GMkZbcUZecUY5RmdxLUYjNihGaGFsRl1zLUYjNiZGX2JsRmdyRltkbEY5Rl90RmJibEY5RjlGXHUtRiM2Ji1GIzYoRlhGam9GXGNsRltxRl5xRjlGZ3EtRiM2JkZqX2xGXXNGZ2JsRjlGOUZcdS1GIzYmLUYjNihGWEZqb0ZkY2xGW3FGXnFGOUZncS1GIzYpRlxyLUYjNiZGX2JsRmdyRmRjbEY5Rl1zRl9jbEZfdC1GLDYlUSRrMjBGJ0YvRjJGOUY5Rlx1LUYjNiYtRiM2KEZYRmpvRmNebEZbcUZecUY5RmdxLUYjNiZGXl1sRl1zRl5ebEY5RjlGXHUtRiM2Ji1GLDYlUSN5MUYnRi9GMkZncUZmd0Y5Rlx1LUYjNiYtRiw2JVEjeTJGJ0YvRjJGZ3FGXHlGOUZcdS1GIzYmLUYsNiVRI3kzRidGL0YyRmdxRmJ6RjlGXHUtRiM2Ji1GLDYlUSN5NEYnRi9GMkZncUZjYGxGOUZicUZlcUY5RjkvJSVvcGVuR1EnJmxzcWI7RicvJSZjbG9zZUdRJyZyc3FiO0YnRjk=">LV9JLFR5cGVzZXR0aW5nRzYkJSpwcm90ZWN0ZWRHSShfc3lzbGliRzYiSSxtcHJpbnRzbGFzaEdGKDYkNyM+SSl1c2VyZXFuc0dGKDc1Ly1JJWRpZmZHRiY2JC1JI3gxR0YoNiNJInRHRihGNiwoKihJI2sxR0YoIiIiRjRGOkkjeDJHRihGOiEiIiomSSRrMTRHRihGOkY0RjojRjwiJEwkKiZJJGsxNUdGKEY6SSN4OUdGKEY6I0Y6RkAvLUYxNiQtRjtGNUY2LCZGOEY8KiZJJGsxM0dGKEY6SSN4OEdGKEY6RkQvLUYxNiQtSSN4M0dGKEY1RjYsJkY4RjoqJkkkazExR0YoRjpGUUY6Rj8vLUYxNiQtSSN4NEdGKEY1RjYsKComSSNrMkdGKEY6RjtGOkY6KiZJI2s0R0YoRjpGWUY6RjxJI2szR0YoRjovLUYxNiQtSSN4NUdGKEY1RjYsKComSSNrNUdGKEY6RjtGOkY6KiZJI2s3R0YoRjpGXm9GOkY8SSNrNkdGKEY6Ly1GMTYkLUkjeDZHRihGNUY2LCgqJkkkazEwR0YoRjpGaW9GOkY8KiZJI2s4R0YoRjpGO0Y6RjpJI2s5R0YoRjovLUYxNiQtSSN4N0dGKEY1RjYsKkZTIyIjNSImbm0iKiZJJGsyMUdGKEY6RmRwRjpGPCooRjlGOkZMRjpGQ0Y6RjoqKEkkazI4R0YoRjpGZHBGOkkkeDExR0YoRjpGPC8tRjE2JC1GTEY1RjYsKkZpcEY6RkojISM1RmhwRltxRjwqJkkkazI2R0YoRjpJJHgxNUdGKEY6RjovLUYxNiQtRkNGNUY2LC5GW3FGPComSSRrMThHRihGOkZeb0Y6RjoqJkkkazIzR0YoRjpGQ0Y6RjxGPUZmcEZBRmRxKihJJGsyNUdGKEY6RkNGOkZecUY6RjwvLUYxNiQtSSR4MTBHRihGNUY2LCYqJkkkazI0R0YoRjpGaHJGOkY8KiZJJGsyN0dGKEY6RllGOkY6Ly1GMTYkLUZecUY1RjYsMiooSSRrMTlHRihGOkZockY6Rl5xRjpGPCooRmNyRjpGXnFGOkZDRjpGPCooRl1xRjpGXnFGOkZkcEY6RjwqJkkkazEyR0YoRjpGXnFGOkY8KiZJJGsxNkdGKEY6Rl5xRjpGPComSSRrMTdHRihGOkkkeDEzR0YoRjpGOiomSSRrMjJHRihGOkkkeDE0R0YoRjpGOkZmcUY6Ly1GMTYkLUkkeDEyR0YoRjVGNiwoRmNzRjoqJkZoc0Y6RmV0RjpGPEZpc0Y6Ly1GMTYkLUZddEY1RjYsJkZlc0Y6Rlt0RjwvLUYxNiQtRmB0RjVGNiwoKiZGaHNGOkZgdEY6RjxGXnRGPEkkazIwR0YoRjovLUYxNiQtRmhxRjVGNiwmRmZzRjpGZnFGPC9JI3kxR0YoRlkvSSN5MkdGKEZeby9JI3kzR0YoRmlvL0kjeTRHRihGaHI3I0Yu</Equation></Text-field>
</Output>
<Output><Text-field style="2D Output" layout="Maple Output"><Equation executable="false" style="2D Output" display="LUklbXJvd0c2Iy9JK21vZHVsZW5hbWVHNiJJLFR5cGVzZXR0aW5nR0koX3N5c2xpYkdGJzYmLUkjbWlHRiQ2JVEiUUYnLyUnaXRhbGljR1EldHJ1ZUYnLyUsbWF0aHZhcmlhbnRHUSdpdGFsaWNGJy1JI21vR0YkNi1RKSZBc3NpZ247RicvRjNRJ25vcm1hbEYnLyUmZmVuY2VHUSZmYWxzZUYnLyUqc2VwYXJhdG9yR0Y9LyUpc3RyZXRjaHlHRj0vJSpzeW1tZXRyaWNHRj0vJShsYXJnZW9wR0Y9LyUubW92YWJsZWxpbWl0c0dGPS8lJ2FjY2VudEdGPS8lJ2xzcGFjZUdRLDAuMjc3Nzc3OGVtRicvJSdyc3BhY2VHRkwtSSNtbkdGJDYkUSIxRidGOUY5">LV9JLFR5cGVzZXR0aW5nRzYkJSpwcm90ZWN0ZWRHSShfc3lzbGliRzYiSSxtcHJpbnRzbGFzaEdGKDYkNyM+SSJRR0YoIiIiNyNGLg==</Equation></Text-field>
</Output>
</Group></Presentation-Block><Presentation-Block>
<Group view="presentation" inline-output="false" labelreference="L3" drawlabel="true" applyint="true" applyrational="true" applyexponent="false">
<Input><Text-field style="Text" layout="Normal"><Equation executable="true" style="2D Math" input-equation="" display="LUklbXJvd0c2Iy9JK21vZHVsZW5hbWVHNiJJLFR5cGVzZXR0aW5nR0koX3N5c2xpYkdGJzZKLUkjbW9HRiQ2LVEifkYnLyUsbWF0aHZhcmlhbnRHUSdub3JtYWxGJy8lJmZlbmNlR1EmZmFsc2VGJy8lKnNlcGFyYXRvckdGNC8lKXN0cmV0Y2h5R0Y0LyUqc3ltbWV0cmljR0Y0LyUobGFyZ2VvcEdGNC8lLm1vdmFibGVsaW1pdHNHRjQvJSdhY2NlbnRHRjQvJSdsc3BhY2VHUSYwLjBlbUYnLyUncnNwYWNlR0ZDLUYsNi5RIiNGJy8lMGZvbnRfc3R5bGVfbmFtZUdRKTJEfklucHV0RidGL0YyRjVGN0Y5RjtGPUY/RkFGRC1JI21pR0YkNiZRZHBSZXBsYWNlc35zdGF0ZXN+d2l0aH54W2ldLH5wYXJhbWV0ZXJzfndpdGh+dGhldGFbaV0sfm91dHB1dHN+d2l0aH55W2ldLH5pbnB1dHN+d2l0aH51W2ldfkYnLyUnaXRhbGljR1EldHJ1ZUYnRkkvRjBRJ2l0YWxpY0YnLUknbXNwYWNlR0YkNiYvJSdoZWlnaHRHUSYwLjBleEYnLyUmd2lkdGhHRkMvJSZkZXB0aEdGWi8lKmxpbmVicmVha0dRKG5ld2xpbmVGJy1GVjYmRlhGZW5GZ24vRmpuUSVhdXRvRictRk02JlEmeGxpc3RGJ0ZQRklGUy1GLDYuUSomY29sb25lcTtGJ0ZJRi9GMkY1RjdGOUY7Rj1GPy9GQlEsMC4yNzc3Nzc4ZW1GJy9GRUZnby1GTTYmUSRzZXFGJ0ZQRklGUy1JKG1mZW5jZWRHRiQ2JS1GIzYwLUZNNiZRJ3N0YXRlc0YnRlBGSUZTLUZdcDYnLUYjNiQtRk02JlEiaUYnRlBGSUZTRi9GSUYvLyUlb3BlbkdRIltGJy8lJmNsb3NlR1EiXUYnLUYsNi5RIj1GJ0ZJRi9GMkY1RjdGOUY7Rj1GP0Zmb0Zoby1GTTYmUSJ4RidGUEZJRlNGZHAtRiw2LlEiLEYnRklGL0YyL0Y2RlJGN0Y5RjtGPUY/RkEvRkVRLDAuMzMzMzMzM2VtRictRiw2LkYuRklGL0YyRjVGN0Y5RjtGPUY/RkFGREZocEZhcS1JI21uR0YkNiVRIjFGJ0ZJRi8tRiw2LlEjLi5GJ0ZJRi9GMkY1RjdGOUY7Rj1GPy9GQlEsMC4yMjIyMjIyZW1GJ0ZELUZNNiZRJW5vcHNGJ0ZQRklGUy1GXXA2JS1GIzYkRmFwRi9GSUYvRi9GSUYvLUYsNi5RIjpGJ0ZJRi9GMkY1RjdGOUY7Rj1GP0Zmb0Zob0ZVRl1yLUZNNiZRKnRoZXRhbGlzdEYnRlBGSUZTRmNvRmlvLUZdcDYlLUYjNi8tRk02JlErcGFyYW1ldGVyc0YnRlBGSUZTRmRwRmFxLUZNNiZRJnRoZXRhRicvRlFGNEZJRi9GZHBGZ3FGaHBGYXFGX3JGY3JGaHItRl1wNiUtRiM2JEZpc0YvRklGL0YvRklGL0Zfc0ZVRl1yLUZNNiZRJnlsaXN0RidGUEZJRlNGY29GaW8tRl1wNiUtRiM2Ly1GTTYmUShvdXRwdXRzRidGUEZJRlNGZHBGYXEtRk02JlEieUYnRlBGSUZTRmRwRmdxRmhwRmFxRl9yRmNyRmhyLUZdcDYlLUYjNiRGW3VGL0ZJRi9GL0ZJRi9GX3NGVUZdci1GTTYmUSZ1bGlzdEYnRlBGSUZTRmNvRmlvLUZdcDYlLUYjNjAtRk02JlEnaW5wdXRzRidGUEZJRlNGZHBGYXEtRk02JlEidUYnRlBGSUZTRmRwLUZdcDYlLUYjNiQtRk02JlEidEYnRlBGSUZTRi9GSUYvRmdxRmhwRmFxRl9yRmNyRmhyLUZdcDYlLUYjNiRGXHZGL0ZJRi9GL0ZJRi9GX3NGVUZcby1GTTYmUSl1c2VyZXFuc0YnRlBGSUZTRmNvLUZNNiZRJXN1YnNGJ0ZQRklGUy1GXXA2JS1GIzYmLUZdcDYnLUYjNipGYG9GZ3FGYnNGZ3FGZHRGZ3FGZXVGL0ZJRi9GW3FGXnFGZ3FGXXdGL0ZJRi8tRiw2LUZhc0YvRjJGNUY3RjlGO0Y9Rj9GZm9GaG8vJStleGVjdXRhYmxlR0Y0Ri8=">LUklbXJvd0c2Iy9JK21vZHVsZW5hbWVHNiJJLFR5cGVzZXR0aW5nR0koX3N5c2xpYkdGJzZKLUkjbW9HRiQ2LVEifkYnLyUsbWF0aHZhcmlhbnRHUSdub3JtYWxGJy8lJmZlbmNlR1EmZmFsc2VGJy8lKnNlcGFyYXRvckdGNC8lKXN0cmV0Y2h5R0Y0LyUqc3ltbWV0cmljR0Y0LyUobGFyZ2VvcEdGNC8lLm1vdmFibGVsaW1pdHNHRjQvJSdhY2NlbnRHRjQvJSdsc3BhY2VHUSYwLjBlbUYnLyUncnNwYWNlR0ZDLUYsNi5RIiNGJy8lMGZvbnRfc3R5bGVfbmFtZUdRKTJEfklucHV0RidGL0YyRjVGN0Y5RjtGPUY/RkFGRC1JI21pR0YkNiZRZHBSZXBsYWNlc35zdGF0ZXN+d2l0aH54W2ldLH5wYXJhbWV0ZXJzfndpdGh+dGhldGFbaV0sfm91dHB1dHN+d2l0aH55W2ldLH5pbnB1dHN+d2l0aH51W2ldfkYnLyUnaXRhbGljR1EldHJ1ZUYnRkkvRjBRJ2l0YWxpY0YnLUknbXNwYWNlR0YkNiYvJSdoZWlnaHRHUSYwLjBleEYnLyUmd2lkdGhHRkMvJSZkZXB0aEdGWi8lKmxpbmVicmVha0dRKG5ld2xpbmVGJy1GVjYmRlhGZW5GZ24vRmpuUSVhdXRvRictRk02JlEmeGxpc3RGJ0ZQRklGUy1GLDYuUSomY29sb25lcTtGJ0ZJRi9GMkY1RjdGOUY7Rj1GPy9GQlEsMC4yNzc3Nzc4ZW1GJy9GRUZnby1GTTYmUSRzZXFGJ0ZQRklGUy1JKG1mZW5jZWRHRiQ2JS1GIzYwLUZNNiZRJ3N0YXRlc0YnRlBGSUZTLUZdcDYnLUYjNiQtRk02JlEiaUYnRlBGSUZTRi9GSUYvLyUlb3BlbkdRIltGJy8lJmNsb3NlR1EiXUYnLUYsNi5RIj1GJ0ZJRi9GMkY1RjdGOUY7Rj1GP0Zmb0Zoby1GTTYmUSJ4RidGUEZJRlNGZHAtRiw2LlEiLEYnRklGL0YyL0Y2RlJGN0Y5RjtGPUY/RkEvRkVRLDAuMzMzMzMzM2VtRictRiw2LkYuRklGL0YyRjVGN0Y5RjtGPUY/RkFGREZocEZhcS1JI21uR0YkNiVRIjFGJ0ZJRi8tRiw2LlEjLi5GJ0ZJRi9GMkY1RjdGOUY7Rj1GPy9GQlEsMC4yMjIyMjIyZW1GJ0ZELUZNNiZRJW5vcHNGJ0ZQRklGUy1GXXA2JS1GIzYkRmFwRi9GSUYvRi9GSUYvLUYsNi5RIjpGJ0ZJRi9GMkY1RjdGOUY7Rj1GP0Zmb0Zob0ZVRl1yLUZNNiZRKnRoZXRhbGlzdEYnRlBGSUZTRmNvRmlvLUZdcDYlLUYjNi8tRk02JlErcGFyYW1ldGVyc0YnRlBGSUZTRmRwRmFxLUZNNiZRJnRoZXRhRicvRlFGNEZJRi9GZHBGZ3FGaHBGYXFGX3JGY3JGaHItRl1wNiUtRiM2JEZpc0YvRklGL0YvRklGL0Zfc0ZVRl1yLUZNNiZRJnlsaXN0RidGUEZJRlNGY29GaW8tRl1wNiUtRiM2Ly1GTTYmUShvdXRwdXRzRidGUEZJRlNGZHBGYXEtRk02JlEieUYnRlBGSUZTRmRwRmdxRmhwRmFxRl9yRmNyRmhyLUZdcDYlLUYjNiRGW3VGL0ZJRi9GL0ZJRi9GX3NGVUZdci1GTTYmUSZ1bGlzdEYnRlBGSUZTRmNvRmlvLUZdcDYlLUYjNjAtRk02JlEnaW5wdXRzRidGUEZJRlNGZHBGYXEtRk02JlEidUYnRlBGSUZTRmRwLUZdcDYlLUYjNiQtRk02JlEidEYnRlBGSUZTRi9GSUYvRmdxRmhwRmFxRl9yRmNyRmhyLUZdcDYlLUYjNiRGXHZGL0ZJRi9GL0ZJRi9GX3NGVUZcby1GTTYmUSl1c2VyZXFuc0YnRlBGSUZTRmNvLUZNNiZRJXN1YnNGJ0ZQRklGUy1GXXA2JS1GIzYmLUZdcDYnLUYjNipGYG9GZ3FGYnNGZ3FGZHRGZ3FGZXVGL0ZJRi9GW3FGXnFGZ3FGXXdGL0ZJRi8tRiw2LUZhc0YvRjJGNUY3RjlGO0Y9Rj9GZm9GaG8vJStleGVjdXRhYmxlR0Y0Ri8=</Equation></Text-field>
</Input>
</Group></Presentation-Block><Presentation-Block>
<Group view="presentation" hide-input="false" inline-output="false" labelreference="L4" drawlabel="true" applyint="true" applyrational="true" applyexponent="false">
<Input><Text-field style="Text" layout="Normal"><Equation executable="true" style="2D Math" input-equation="" display="LUklbXJvd0c2Iy9JK21vZHVsZW5hbWVHNiJJLFR5cGVzZXR0aW5nR0koX3N5c2xpYkdGJzZcXmwtSSNtb0dGJDYtUSJ+RicvJSxtYXRodmFyaWFudEdRJ25vcm1hbEYnLyUmZmVuY2VHUSZmYWxzZUYnLyUqc2VwYXJhdG9yR0Y0LyUpc3RyZXRjaHlHRjQvJSpzeW1tZXRyaWNHRjQvJShsYXJnZW9wR0Y0LyUubW92YWJsZWxpbWl0c0dGNC8lJ2FjY2VudEdGNC8lJ2xzcGFjZUdRJjAuMGVtRicvJSdyc3BhY2VHRkMtRiw2LlEiI0YnLyUwZm9udF9zdHlsZV9uYW1lR1EpMkR+SW5wdXRGJ0YvRjJGNUY3RjlGO0Y9Rj9GQUZELUkjbWlHRiQ2JlFSQ29tcHV0ZXN+b3JkZXIsfnByaW1lfm51bWJlcn5mb3J+cmFuZG9tfmludGVnZXJzfkYnLyUnaXRhbGljR1EldHJ1ZUYnRkkvRjBRJ2l0YWxpY0YnLUknbXNwYWNlR0YkNiYvJSdoZWlnaHRHUSYwLjBleEYnLyUmd2lkdGhHRkMvJSZkZXB0aEdGWi8lKmxpbmVicmVha0dRKG5ld2xpbmVGJy1GVjYmRlhGZW5GZ24vRmpuUSVhdXRvRictRk02JlEmT3JkZXJGJ0ZQRklGUy1GLDYuUSomY29sb25lcTtGJ0ZJRi9GMkY1RjdGOUY7Rj1GPy9GQlEsMC4yNzc3Nzc4ZW1GJy9GRUZnby1GTTYmUSRtYXhGJy9GUUY0RklGLy1JKG1mZW5jZWRHRiQ2JS1GIzYlLUZNNiZRJHNlcUYnRlBGSUZTLUZecDYlLUYjNi0tRk02JlEjbnVGJ0ZccEZJRi8tRl5wNictRiM2JC1GTTYmUSJpRidGUEZJRlNGL0ZJRi8vJSVvcGVuR1EiW0YnLyUmY2xvc2VHUSJdRictRiw2LlEiK0YnRklGL0YyRjVGN0Y5RjtGPUY/L0ZCUSwwLjIyMjIyMjJlbUYnL0ZFRl1yLUkjbW5HRiQ2JVEiMUYnRklGLy1GLDYuUSIsRidGSUYvRjIvRjZGUkY3RjlGO0Y9Rj9GQS9GRVEsMC4zMzMzMzMzZW1GJ0ZgcS1GLDYuUSI9RidGSUYvRjJGNUY3RjlGO0Y9Rj9GZm9GaG9GX3ItRiw2LlEjLi5GJ0ZJRi9GMkY1RjdGOUY7Rj1GP0ZcckZELUZNNiZRIm1GJ0ZQRklGU0YvRklGL0YvRklGLy1GLDYuRi5GSUYvRjJGNUY3RjlGO0Y9Rj9GQUZELUYsNi5RIjtGJ0ZJRi9GMkZmckY3RjlGO0Y9Rj9GQUZob0ZVRmJzLUZNNiZRJG5vb0YnRlBGSUZTRmNvRmBvLUYsNi5RKCZtaW51cztGJ0ZJRi9GMkY1RjdGOUY7Rj1GP0ZcckZeckZfci1GLDYuUSI6RidGSUYvRjJGNUY3RjlGO0Y9Rj9GZm9GaG9GVUZicy1GTTYmUSREZWVGJ0ZQRklGU0Zjby1GXnA2JS1GIzYmLUZNNiZRIm5GJ0ZQRklGU0ZpcS1GTTYmUSJsRidGUEZJRlNGL0ZJRi8tRiw2LlEnJnNkb3Q7RidGSUYvRjJGNUY3RjlGO0Y9Rj9GQUZELUZecDYlLUYjNiktRmByNiVRIjJGJ0ZJRi9GYnNGXXVGZ3NGaXFGX3JGL0ZJRi9GXXUtRl5wNiUtRiM2JkZndEZpcUZfc0YvRklGL0ZddS1GTTYmUSJkRidGUEZJRlNGXXRGVUZicy1GTTYmUSRtdTFGJ0ZQRklGU0Zjby1GTTYmUSVjZWlsRidGXHBGSUYvLUZecDYlLUYjNiUtSSZtZnJhY0dGJDYoRl9yLUYjNilGX3JGanMtRk02JlElc3FydEYnRlxwRklGLy1GXnA2JS1GIzYmLUZpdjYoRl9yLUYjNihGZHVGanMtRk02JlEnYWxwaGExRidGUEZJRlNGUEZJRlMvJS5saW5ldGhpY2tuZXNzR0Zici8lK2Rlbm9tYWxpZ25HUSdjZW50ZXJGJy8lKW51bWFsaWduR0ZfeC8lKWJldmVsbGVkR0Y0RlBGSUZTRklGL0ZQRklGU0ZbeEZdeEZgeEZieC8lK2V4ZWN1dGFibGVHRjRGL0ZJRi9GXXRGVUZicy1GTTYmUSZrYXBwYUYnRlxwRklGL0Zjby1GXnA2JS1GIzYqRmR1Rl11LUZNNiZRI2xuRidGXHBGSUYvLUZecDYlLUYjNipGZ3RGaXFGanRGaXEtRk02JlEickYnRlBGSUZTRmlxRl9yRi9GSUYvRmlxRl15LUZecDYlLUYjNihGXnZGXXVGYHRGaXFGX3JGL0ZJRi9GL0ZJRi9GXXVGYHRGaXFGY3QtRl5wNiUtRiM2KEZkdUZddUZnc0ZpcUZfckYvRklGL0ZddS1GXnA2JS1GIzYsRmd1Rl11LUZNNiZRImhGJ0ZQRklGU0ZpcUZdeS1GXnA2JS1GIzYoRmR1RmJzRl11Rmd0RmR4Ri9GSUYvRl11RmB0RmR4Ri9GSUYvRl10RlVGYnNGVUZicy1GTTYmUSV3aXRoRidGUEZJRlMtRl5wNiUtRiM2JC1GTTYmUS1OdW1iZXJUaGVvcnlGJ0ZQRklGU0YvRklGL0ZddEZVRmJzLUZNNiZRJUJpZ05GJ0ZQRklGU0Zjb0Zhdi1GXnA2JS1GIzYoRmR1Rl11RmZ4Rl11Rl52Ri9GSUYvRmRzRlUtRiw2L0YuRmR4RklGL0YyRjVGN0Y5RjtGPUY/RkFGREZVRmJzRkYtRk02JlFmcUdlbmVyYXRlc35yYW5kb21+cHJpbWV+bnVtYmVyfmFuZH5udW1iZXJzfmZvcn5pbml0aWFsfnZhbHVlc35hbmR+cGFyYW1ldGVycyx+cmFuZG9tfnBvd2VyfnNlcmllc35mb3J+aW5wdXRzRidGUEZJRlNGVUZic0Zqei1GXnA2JS1GIzYkLUZNNiZRLFJhbmRvbVRvb2xzRidGUEZJRlNGL0ZJRi9GXXRGVUZicy1GTTYmUSpzZWFyY2hpbmdGJ0ZQRklGU0Zjby1GTTYmRlJGUEZJRlNGXXRGVUZicy1GLDYwUSZ3aGlsZUYnLyUlYm9sZEdGUkZJL0YwUSVib2xkRicvJStmb250d2VpZ2h0R0ZiXWxGMkY1RjdGOUY7Rj1GP0ZBRkQtRl5wNiUtRiM2JUZnXGxGZHhGL0ZJRi9GYnMtRiw2MFEjZG9GJ0ZfXWxGSUZhXWxGY11sRjJGNUY3RjlGO0Y9Rj9GQUZERlVGYnNGYnMtRk02JlEicEYnRlBGSUZTRmNvLUZgcjYlUSI0RidGSUYvRl10RlVGXG9GXF1sRmJzLUZecDYlLUYjNigtRiw2MFEkbm90RidGX11sRklGYV1sRmNdbEYyRjVGN0Y5RjtGPUY/RkFGREZicy1GTTYmUShpc3ByaW1lRidGUEZJRlMtRl5wNiUtRiM2JUZcXmxGZHhGL0ZJRi9GZHhGL0ZJRi9GYnNGaV1sRlVGYnNGXF5sRmNvLUZNNiZRKUdlbmVyYXRlRidGUEZJRlMtRl5wNiUtRiM2Ji1GTTYmUShpbnRlZ2VyRidGUEZJRlMtRl5wNiUtRiM2Ky1GTTYmUSZyYW5nZUYnRlBGSUZTRmlyLUZecDYlLUYjNidGZFtsRmlxRl9yRmR4Ri9GSUYvRlxzRmR1Rl11RmRbbEZkeEYvRklGL0ZkeEYvRklGL0Zkc0ZVRmJzLUYsNjBRJGVuZEYnRl9dbEZJRmFdbEZjXWxGMkY1RjdGOUY7Rj1GP0ZBRkRGYnNGaV1sRl10RlVGYnNGXF5sRmRzRlVGXG8tRk02JlEpdW5hc3NpZ25GJ0ZQRklGUy1GXnA2JS1GIzYmLUYsNi5RIidGJ0ZJRi9GMkY1RjdGOUY7Rj1GPy9GQlEsMC4xMTExMTExZW1GJ0ZELUZNNiZRImpGJ0ZQRklGU0ZfYWxGL0ZJRi9GXXRGVUZic0ZoYGwtRl5wNiUtRiM2JkZfYWxGYHFGX2FsRi9GSUYvRl10RlxvRlVGVUZicy1GLDYwUSRmb3JGJ0ZfXWxGSUZhXWxGY11sRjJGNUY3RjlGO0Y9Rj9GQUZERmJzRmBxRmJzLUYsNjBRJWZyb21GJ0ZfXWxGSUZhXWxGY11sRjJGNUY3RjlGO0Y9Rj9GQUZERmJzRl9yRmJzLUYsNjBRI3RvRidGX11sRklGYV1sRmNdbEYyRjVGN0Y5RjtGPUY/RkFGREZic0ZndEZic0ZpXWxGVUZicy1GTTYmUSV4dmFsRidGUEZJRlNGXHFGY29GYF9sLUZecDYlLUYjNiVGZ19sLUZecDYlLUYjNipGXmBsRmlyLUZgcjYlUSIwRidGSUYvRlxzRl52Rl11RmB0Ri9GSUYvRi9GSUYvRl10RlVGYnNGZWBsRmJzRmldbEZddEZVRmJzRltibEZic0ZgcUZic0ZeYmxGYnNGX3JGYnNGYWJsRmJzRmp0RmJzRmldbEZVRmJzLUZNNiZRKXRoZXRhdmFsRidGUEZJRlNGXHFGY29GYF9sRmdibEZddEZVRmJzRmVgbEZic0ZpXWxGXXRGVUZic0ZbYmxGYnNGYHFGYnNGXmJsRmJzRl9yRmJzRmFibEZic0ZkeUZic0ZpXWxGVUZic0ZbYmxGYnNGZGFsRmJzRl5ibEZic0ZfY2xGYnNGYWJsRmJzRmBvRmJzRmldbEZVRmJzLUZNNiZRJXV2YWxGJ0ZQRklGUy1GXnA2Jy1GIzYmRmBxRmNyRmRhbEYvRklGL0ZjcUZmcUZjb0ZgX2xGZ2JsRl10RlVGYnNGZWBsRmJzRmldbEZddEZVRmJzRmVgbEZic0ZpXWxGXXRGVUZcb0ZoYGxGW2FsRl10RlVGYnNGaGBsRmdhbEZddEZcb0ZVRlxvLUZNNiZRKHJhbmRlcXNGJ0ZQRklGU0Zjb0ZicC1GXnA2JS1GIzYvLUZNNiZRInVGJ0ZQRklGU0ZccS1GXnA2JS1GIzYkLUZNNiZRInRGJ0ZQRklGU0YvRklGL0Zpci1GTTYmUSRzdW1GJ0ZQRklGUy1GXnA2JS1GIzYrLUYsNi1RIUYnRi9GMkY1RjdGOUY7Rj1GP0ZBRkQtRiM2J0ZlY2xGaGNsRl11LUklbXN1cEdGJDYlRmpkbC1GIzYkRmRhbEYvLyUxc3VwZXJzY3JpcHRzaGlmdEdGYWNsRi9GY3JGZGFsRmlyRl9jbEZcc0Zgb0YvRklGL0ZjckZgcUZpckZfckZcc0ZkeUYvRklGL0ZjckZicC1GXnA2JS1GIzYuLUZNNiZRJnRoZXRhRidGXHBGSUYvRlxxRmlyRmJjbEZccUZjckZgcUZpckZfckZcc0ZqdEYvRklGL0ZddEZVRmJzRlVGXG9GRi1GTTYmUWFwfklmfnRoaXN+dHVwbGV+bWFrZXN+ZGVub21pbmF0b3J+dmFuaXNoLH50aGVufmdlbmVyYXRlfmF+bmV3fnR1cGxlO35vdGhlcndpc2V+Y29udGludWVGJ0ZQRklGU0ZVRmJzLUYsNjBRI2lmRidGX11sRklGYV1sRmNdbEYyRjVGN0Y5RjtGPUY/RkFGREZic0ZmXmxGYnMtRk02JlElc3Vic0YnRlBGSUZTLUZecDYlLUYjNidGXGRsRmNyLUZNNiZRJ1FkZW5vbUYnRlBGSUZTRmR4Ri9GSUYvRmJzLUYsNjBRJG1vZEYnRl9dbEZJRmFdbEZjXWxGMkY1RjdGOUY7Rj1GP0ZBRkRGYnNGXF5sRmJzRmlyRmJzRl9jbEZicy1GLDYwUSV0aGVuRidGX11sRklGYV1sRmNdbEYyRjVGN0Y5RjtGPUY/RkFGREZic0ZnXGxGYnNGY29GYnMtRk02JkY0RlBGSUZTRl10RmJzRmVgbEZic0ZqZmxGXXRGVUZic0ZlYGxGYnNGaV1sRl10RmR4Ri8=">LUklbXJvd0c2Iy9JK21vZHVsZW5hbWVHNiJJLFR5cGVzZXR0aW5nR0koX3N5c2xpYkdGJzZcXmwtSSNtb0dGJDYtUSJ+RicvJSxtYXRodmFyaWFudEdRJ25vcm1hbEYnLyUmZmVuY2VHUSZmYWxzZUYnLyUqc2VwYXJhdG9yR0Y0LyUpc3RyZXRjaHlHRjQvJSpzeW1tZXRyaWNHRjQvJShsYXJnZW9wR0Y0LyUubW92YWJsZWxpbWl0c0dGNC8lJ2FjY2VudEdGNC8lJ2xzcGFjZUdRJjAuMGVtRicvJSdyc3BhY2VHRkMtRiw2LlEiI0YnLyUwZm9udF9zdHlsZV9uYW1lR1EpMkR+SW5wdXRGJ0YvRjJGNUY3RjlGO0Y9Rj9GQUZELUkjbWlHRiQ2JlFSQ29tcHV0ZXN+b3JkZXIsfnByaW1lfm51bWJlcn5mb3J+cmFuZG9tfmludGVnZXJzfkYnLyUnaXRhbGljR1EldHJ1ZUYnRkkvRjBRJ2l0YWxpY0YnLUknbXNwYWNlR0YkNiYvJSdoZWlnaHRHUSYwLjBleEYnLyUmd2lkdGhHRkMvJSZkZXB0aEdGWi8lKmxpbmVicmVha0dRKG5ld2xpbmVGJy1GVjYmRlhGZW5GZ24vRmpuUSVhdXRvRictRk02JlEmT3JkZXJGJ0ZQRklGUy1GLDYuUSomY29sb25lcTtGJ0ZJRi9GMkY1RjdGOUY7Rj1GPy9GQlEsMC4yNzc3Nzc4ZW1GJy9GRUZnby1GTTYmUSRtYXhGJy9GUUY0RklGLy1JKG1mZW5jZWRHRiQ2JS1GIzYlLUZNNiZRJHNlcUYnRlBGSUZTLUZecDYlLUYjNi0tRk02JlEjbnVGJ0ZccEZJRi8tRl5wNictRiM2JC1GTTYmUSJpRidGUEZJRlNGL0ZJRi8vJSVvcGVuR1EiW0YnLyUmY2xvc2VHUSJdRictRiw2LlEiK0YnRklGL0YyRjVGN0Y5RjtGPUY/L0ZCUSwwLjIyMjIyMjJlbUYnL0ZFRl1yLUkjbW5HRiQ2JVEiMUYnRklGLy1GLDYuUSIsRidGSUYvRjIvRjZGUkY3RjlGO0Y9Rj9GQS9GRVEsMC4zMzMzMzMzZW1GJ0ZgcS1GLDYuUSI9RidGSUYvRjJGNUY3RjlGO0Y9Rj9GZm9GaG9GX3ItRiw2LlEjLi5GJ0ZJRi9GMkY1RjdGOUY7Rj1GP0ZcckZELUZNNiZRIm1GJ0ZQRklGU0YvRklGL0YvRklGLy1GLDYuRi5GSUYvRjJGNUY3RjlGO0Y9Rj9GQUZELUYsNi5RIjtGJ0ZJRi9GMkZmckY3RjlGO0Y9Rj9GQUZob0ZVRmJzLUZNNiZRJG5vb0YnRlBGSUZTRmNvRmBvLUYsNi5RKCZtaW51cztGJ0ZJRi9GMkY1RjdGOUY7Rj1GP0ZcckZeckZfci1GLDYuUSI6RidGSUYvRjJGNUY3RjlGO0Y9Rj9GZm9GaG9GVUZicy1GTTYmUSREZWVGJ0ZQRklGU0Zjby1GXnA2JS1GIzYmLUZNNiZRIm5GJ0ZQRklGU0ZpcS1GTTYmUSJsRidGUEZJRlNGL0ZJRi8tRiw2LlEnJnNkb3Q7RidGSUYvRjJGNUY3RjlGO0Y9Rj9GQUZELUZecDYlLUYjNiktRmByNiVRIjJGJ0ZJRi9GYnNGXXVGZ3NGaXFGX3JGL0ZJRi9GXXUtRl5wNiUtRiM2JkZndEZpcUZfc0YvRklGL0ZddS1GTTYmUSJkRidGUEZJRlNGXXRGVUZicy1GTTYmUSRtdTFGJ0ZQRklGU0Zjby1GTTYmUSVjZWlsRidGXHBGSUYvLUZecDYlLUYjNiUtSSZtZnJhY0dGJDYoRl9yLUYjNilGX3JGanMtRk02JlElc3FydEYnRlxwRklGLy1GXnA2JS1GIzYmLUZpdjYoRl9yLUYjNihGZHVGanMtRk02JlEnYWxwaGExRidGUEZJRlNGUEZJRlMvJS5saW5ldGhpY2tuZXNzR0Zici8lK2Rlbm9tYWxpZ25HUSdjZW50ZXJGJy8lKW51bWFsaWduR0ZfeC8lKWJldmVsbGVkR0Y0RlBGSUZTRklGL0ZQRklGU0ZbeEZdeEZgeEZieC8lK2V4ZWN1dGFibGVHRjRGL0ZJRi9GXXRGVUZicy1GTTYmUSZrYXBwYUYnRlxwRklGL0Zjby1GXnA2JS1GIzYqRmR1Rl11LUZNNiZRI2xuRidGXHBGSUYvLUZecDYlLUYjNipGZ3RGaXFGanRGaXEtRk02JlEickYnRlBGSUZTRmlxRl9yRi9GSUYvRmlxRl15LUZecDYlLUYjNihGXnZGXXVGYHRGaXFGX3JGL0ZJRi9GL0ZJRi9GXXVGYHRGaXFGY3QtRl5wNiUtRiM2KEZkdUZddUZnc0ZpcUZfckYvRklGL0ZddS1GXnA2JS1GIzYsRmd1Rl11LUZNNiZRImhGJ0ZQRklGU0ZpcUZdeS1GXnA2JS1GIzYoRmR1RmJzRl11Rmd0RmR4Ri9GSUYvRl11RmB0RmR4Ri9GSUYvRl10RlVGYnNGVUZicy1GTTYmUSV3aXRoRidGUEZJRlMtRl5wNiUtRiM2JC1GTTYmUS1OdW1iZXJUaGVvcnlGJ0ZQRklGU0YvRklGL0ZddEZVRmJzLUZNNiZRJUJpZ05GJ0ZQRklGU0Zjb0Zhdi1GXnA2JS1GIzYoRmR1Rl11RmZ4Rl11Rl52Ri9GSUYvRmRzRlUtRiw2L0YuRmR4RklGL0YyRjVGN0Y5RjtGPUY/RkFGREZVRmJzRkYtRk02JlFmcUdlbmVyYXRlc35yYW5kb21+cHJpbWV+bnVtYmVyfmFuZH5udW1iZXJzfmZvcn5pbml0aWFsfnZhbHVlc35hbmR+cGFyYW1ldGVycyx+cmFuZG9tfnBvd2VyfnNlcmllc35mb3J+aW5wdXRzRidGUEZJRlNGVUZic0Zqei1GXnA2JS1GIzYkLUZNNiZRLFJhbmRvbVRvb2xzRidGUEZJRlNGL0ZJRi9GXXRGVUZicy1GTTYmUSpzZWFyY2hpbmdGJ0ZQRklGU0Zjby1GTTYmRlJGUEZJRlNGXXRGVUZicy1GLDYwUSZ3aGlsZUYnLyUlYm9sZEdGUkZJL0YwUSVib2xkRicvJStmb250d2VpZ2h0R0ZiXWxGMkY1RjdGOUY7Rj1GP0ZBRkQtRl5wNiUtRiM2JUZnXGxGZHhGL0ZJRi9GYnMtRiw2MFEjZG9GJ0ZfXWxGSUZhXWxGY11sRjJGNUY3RjlGO0Y9Rj9GQUZERlVGYnNGYnMtRk02JlEicEYnRlBGSUZTRmNvLUZgcjYlUSI0RidGSUYvRl10RlVGXG9GXF1sRmJzLUZecDYlLUYjNigtRiw2MFEkbm90RidGX11sRklGYV1sRmNdbEYyRjVGN0Y5RjtGPUY/RkFGREZicy1GTTYmUShpc3ByaW1lRidGUEZJRlMtRl5wNiUtRiM2JUZcXmxGZHhGL0ZJRi9GZHhGL0ZJRi9GYnNGaV1sRlVGYnNGXF5sRmNvLUZNNiZRKUdlbmVyYXRlRidGUEZJRlMtRl5wNiUtRiM2Ji1GTTYmUShpbnRlZ2VyRidGUEZJRlMtRl5wNiUtRiM2Ky1GTTYmUSZyYW5nZUYnRlBGSUZTRmlyLUZecDYlLUYjNidGZFtsRmlxRl9yRmR4Ri9GSUYvRlxzRmR1Rl11RmRbbEZkeEYvRklGL0ZkeEYvRklGL0Zkc0ZVRmJzLUYsNjBRJGVuZEYnRl9dbEZJRmFdbEZjXWxGMkY1RjdGOUY7Rj1GP0ZBRkRGYnNGaV1sRl10RlVGYnNGXF5sRmRzRlVGXG8tRk02JlEpdW5hc3NpZ25GJ0ZQRklGUy1GXnA2JS1GIzYmLUYsNi5RIidGJ0ZJRi9GMkY1RjdGOUY7Rj1GPy9GQlEsMC4xMTExMTExZW1GJ0ZELUZNNiZRImpGJ0ZQRklGU0ZfYWxGL0ZJRi9GXXRGVUZic0ZoYGwtRl5wNiUtRiM2JkZfYWxGYHFGX2FsRi9GSUYvRl10RlxvRlVGVUZicy1GLDYwUSRmb3JGJ0ZfXWxGSUZhXWxGY11sRjJGNUY3RjlGO0Y9Rj9GQUZERmJzRmBxRmJzLUYsNjBRJWZyb21GJ0ZfXWxGSUZhXWxGY11sRjJGNUY3RjlGO0Y9Rj9GQUZERmJzRl9yRmJzLUYsNjBRI3RvRidGX11sRklGYV1sRmNdbEYyRjVGN0Y5RjtGPUY/RkFGREZic0ZndEZic0ZpXWxGVUZicy1GTTYmUSV4dmFsRidGUEZJRlNGXHFGY29GYF9sLUZecDYlLUYjNiVGZ19sLUZecDYlLUYjNipGXmBsRmlyLUZgcjYlUSIwRidGSUYvRlxzRl52Rl11RmB0Ri9GSUYvRi9GSUYvRl10RlVGYnNGZWBsRmJzRmldbEZddEZVRmJzRltibEZic0ZgcUZic0ZeYmxGYnNGX3JGYnNGYWJsRmJzRmp0RmJzRmldbEZVRmJzLUZNNiZRKXRoZXRhdmFsRidGUEZJRlNGXHFGY29GYF9sRmdibEZddEZVRmJzRmVgbEZic0ZpXWxGXXRGVUZic0ZbYmxGYnNGYHFGYnNGXmJsRmJzRl9yRmJzRmFibEZic0ZkeUZic0ZpXWxGVUZic0ZbYmxGYnNGZGFsRmJzRl5ibEZic0ZfY2xGYnNGYWJsRmJzRmBvRmJzRmldbEZVRmJzLUZNNiZRJXV2YWxGJ0ZQRklGUy1GXnA2Jy1GIzYmRmBxRmNyRmRhbEYvRklGL0ZjcUZmcUZjb0ZgX2xGZ2JsRl10RlVGYnNGZWBsRmJzRmldbEZddEZVRmJzRmVgbEZic0ZpXWxGXXRGVUZcb0ZoYGxGW2FsRl10RlVGYnNGaGBsRmdhbEZddEZcb0ZVRlxvLUZNNiZRKHJhbmRlcXNGJ0ZQRklGU0Zjb0ZicC1GXnA2JS1GIzYvLUZNNiZRInVGJ0ZQRklGU0ZccS1GXnA2JS1GIzYkLUZNNiZRInRGJ0ZQRklGU0YvRklGL0Zpci1GTTYmUSRzdW1GJ0ZQRklGUy1GXnA2JS1GIzYrLUYsNi1RIUYnRi9GMkY1RjdGOUY7Rj1GP0ZBRkQtRiM2J0ZlY2xGaGNsRl11LUklbXN1cEdGJDYlRmpkbC1GIzYkRmRhbEYvLyUxc3VwZXJzY3JpcHRzaGlmdEdGYWNsRi9GY3JGZGFsRmlyRl9jbEZcc0Zgb0YvRklGL0ZjckZgcUZpckZfckZcc0ZkeUYvRklGL0ZjckZicC1GXnA2JS1GIzYuLUZNNiZRJnRoZXRhRidGXHBGSUYvRlxxRmlyRmJjbEZccUZjckZgcUZpckZfckZcc0ZqdEYvRklGL0ZddEZVRmJzRlVGXG9GRi1GTTYmUWFwfklmfnRoaXN+dHVwbGV+bWFrZXN+ZGVub21pbmF0b3J+dmFuaXNoLH50aGVufmdlbmVyYXRlfmF+bmV3fnR1cGxlO35vdGhlcndpc2V+Y29udGludWVGJ0ZQRklGU0ZVRmJzLUYsNjBRI2lmRidGX11sRklGYV1sRmNdbEYyRjVGN0Y5RjtGPUY/RkFGREZic0ZmXmxGYnMtRk02JlElc3Vic0YnRlBGSUZTLUZecDYlLUYjNidGXGRsRmNyLUZNNiZRJ1FkZW5vbUYnRlBGSUZTRmR4Ri9GSUYvRmJzLUYsNjBRJG1vZEYnRl9dbEZJRmFdbEZjXWxGMkY1RjdGOUY7Rj1GP0ZBRkRGYnNGXF5sRmJzRmlyRmJzRl9jbEZicy1GLDYwUSV0aGVuRidGX11sRklGYV1sRmNdbEYyRjVGN0Y5RjtGPUY/RkFGREZic0ZnXGxGYnNGY29GYnMtRk02JkY0RlBGSUZTRl10RmJzRmVgbEZic0ZqZmxGXXRGVUZic0ZlYGxGYnNGaV1sRl10RmR4Ri8=</Equation></Text-field>
</Input>
<Output><Text-field style="2D Output" layout="Maple Output"><Equation executable="false" style="2D Output" display="LUklbXJvd0c2Iy9JK21vZHVsZW5hbWVHNiJJLFR5cGVzZXR0aW5nR0koX3N5c2xpYkdGJzYmLUkjbWlHRiQ2JVEmT3JkZXJGJy8lJ2l0YWxpY0dRJXRydWVGJy8lLG1hdGh2YXJpYW50R1EnaXRhbGljRictSSNtb0dGJDYtUSkmQXNzaWduO0YnL0YzUSdub3JtYWxGJy8lJmZlbmNlR1EmZmFsc2VGJy8lKnNlcGFyYXRvckdGPS8lKXN0cmV0Y2h5R0Y9LyUqc3ltbWV0cmljR0Y9LyUobGFyZ2VvcEdGPS8lLm1vdmFibGVsaW1pdHNHRj0vJSdhY2NlbnRHRj0vJSdsc3BhY2VHUSwwLjI3Nzc3NzhlbUYnLyUncnNwYWNlR0ZMLUkjbW5HRiQ2JFEjNDNGJ0Y5Rjk=">LV9JLFR5cGVzZXR0aW5nRzYkJSpwcm90ZWN0ZWRHSShfc3lzbGliRzYiSSxtcHJpbnRzbGFzaEdGKDYkNyM+SSZPcmRlckdGKCIjVjcjRi4=</Equation></Text-field>
</Output>
<Output><Text-field style="2D Output" layout="Maple Output"><Equation executable="false" style="2D Output" display="LUklbXJvd0c2Iy9JK21vZHVsZW5hbWVHNiJJLFR5cGVzZXR0aW5nR0koX3N5c2xpYkdGJzYmLUkjbWlHRiQ2JVElQmlnTkYnLyUnaXRhbGljR1EldHJ1ZUYnLyUsbWF0aHZhcmlhbnRHUSdpdGFsaWNGJy1JI21vR0YkNi1RKSZBc3NpZ247RicvRjNRJ25vcm1hbEYnLyUmZmVuY2VHUSZmYWxzZUYnLyUqc2VwYXJhdG9yR0Y9LyUpc3RyZXRjaHlHRj0vJSpzeW1tZXRyaWNHRj0vJShsYXJnZW9wR0Y9LyUubW92YWJsZWxpbWl0c0dGPS8lJ2FjY2VudEdGPS8lJ2xzcGFjZUdRLDAuMjc3Nzc3OGVtRicvJSdyc3BhY2VHRkwtSSNtbkdGJDYkUSwxNDQyNzM4OTY4M0YnRjlGOQ==">LV9JLFR5cGVzZXR0aW5nRzYkJSpwcm90ZWN0ZWRHSShfc3lzbGliRzYiSSxtcHJpbnRzbGFzaEdGKDYkNyM+SSVCaWdOR0YoIiwkbypRRlciNyNGLg==</Equation></Text-field>
</Output>
</Group></Presentation-Block><Presentation-Block>
<Group view="presentation" hide-input="false" inline-output="false" labelreference="L5" drawlabel="true" applyint="true" applyrational="true" applyexponent="false">
<Input><Text-field style="Text" layout="Normal"><Equation executable="true" style="2D Math" input-equation="" display="LUklbXJvd0c2Iy9JK21vZHVsZW5hbWVHNiJJLFR5cGVzZXR0aW5nR0koX3N5c2xpYkdGJzZgeS1JI21vR0YkNi1RIn5GJy8lLG1hdGh2YXJpYW50R1Enbm9ybWFsRicvJSZmZW5jZUdRJmZhbHNlRicvJSpzZXBhcmF0b3JHRjQvJSlzdHJldGNoeUdGNC8lKnN5bW1ldHJpY0dGNC8lKGxhcmdlb3BHRjQvJS5tb3ZhYmxlbGltaXRzR0Y0LyUnYWNjZW50R0Y0LyUnbHNwYWNlR1EmMC4wZW1GJy8lJ3JzcGFjZUdGQy1GLDYuUSIjRicvJTBmb250X3N0eWxlX25hbWVHUSkyRH5JbnB1dEYnRi9GMkY1RjdGOUY7Rj1GP0ZBRkQtSSNtaUdGJDYmUWRxU29sdmVzfmF+c3lzdGVtfm9mfmRpZmZlcmVudGlhbH5lcXVhdGlvbnN+d2hvc2V+c29sdXRpb25zJ35jb2VmZmljaWVudHN+d2lsbH5iZX51c2VkfnRvfm1ha2V+dGhlfkphY29iaWFuRicvJSdpdGFsaWNHUSV0cnVlRidGSS9GMFEnaXRhbGljRictSSdtc3BhY2VHRiQ2Ji8lJ2hlaWdodEdRJjAuMGV4RicvJSZ3aWR0aEdGQy8lJmRlcHRoR0ZaLyUqbGluZWJyZWFrR1EobmV3bGluZUYnLUYsNi5GLkZJRi9GMkY1RjdGOUY7Rj1GP0ZBRkRGRi1GTTYmUUxUaGlzfm1heX50YWtlfnNvbWV+dGltZX5mb3J+bGFyZ2VyfnN5c3RlbXN+RidGUEZJRlNGVUZcb0ZVLUZWNiZGWEZlbkZnbi9Gam5RJWF1dG9GJy1GTTYmUSl1bmFzc2lnbkYnRlBGSUZTLUkobWZlbmNlZEdGJDYlLUYjNiYtRiw2LlEiJ0YnRklGL0YyRjVGN0Y5RjtGPUY/L0ZCUSwwLjExMTExMTFlbUYnRkQtRk02JlEiakYnRlBGSUZTRl1wRi9GSUYvLUYsNi5RIjtGJ0ZJRi9GMi9GNkZSRjdGOUY7Rj1GP0ZBL0ZFUSwwLjI3Nzc3NzhlbUYnRlVGXG9GZW8tRmlvNiUtRiM2JkZdcC1GTTYmUSJpRidGUEZJRlNGXXBGL0ZJRi9GZXBGXG9GVUZcby1GTTYmUShyYW5kZXFzRidGUEZJRlMtRiw2LlEqJmNvbG9uZXE7RidGSUYvRjJGNUY3RjlGO0Y9Rj8vRkJGanBGaXAtRk02JlEkc2VxRidGUEZJRlMtRmlvNiUtRiM2Ly1GTTYmUSJ1RidGUEZJRlMtRmlvNictRiM2JEZfcUYvRklGLy8lJW9wZW5HUSJbRicvJSZjbG9zZUdRIl1GJy1GaW82JS1GIzYkLUZNNiZRInRGJ0ZQRklGU0YvRklGLy1GLDYuUSI9RidGSUYvRjJGNUY3RjlGO0Y9Rj9GaHFGaXAtRk02JlEkc3VtRidGUEZJRlMtRmlvNiUtRiM2Ky1GLDYtUSFGJ0YvRjJGNUY3RjlGO0Y9Rj9GQUZELUYjNictRk02JlEldXZhbEYnRlBGSUZTLUZpbzYnLUYjNiZGX3EtRiw2LlEiLEYnRklGL0YyRmhwRjdGOUY7Rj1GP0ZBL0ZFUSwwLjMzMzMzMzNlbUYnRmJwRi9GSUYvRmdyRmpyLUYsNi5RJyZzZG90O0YnRklGL0YyRjVGN0Y5RjtGPUY/RkFGRC1JJW1zdXBHRiQ2JUZhcy1GIzYkRmJwRi8vJTFzdXBlcnNjcmlwdHNoaWZ0R1EiMEYnRi9GanRGYnBGZHMtSSNtbkdGJDYlRml1RklGLy1GLDYuUSMuLkYnRklGL0YyRjVGN0Y5RjtGPUY/L0ZCUSwwLjIyMjIyMjJlbUYnRkQtRk02JlEmT3JkZXJGJ0ZQRklGU0YvRklGL0ZqdEZfcUZkcy1GW3Y2JVEiMUYnRklGL0Zddi1GTTYmUSJyRidGUEZJRlNGL0ZJRi9GanRGaXEtRmlvNiUtRiM2Li1GTTYmUSZ0aGV0YUYnL0ZRRjRGSUYvRmNyRmRzLUZNNiZRKXRoZXRhdmFsRidGUEZJRlNGY3JGanRGX3FGZHNGZXZGXXYtRk02JlEibEYnRlBGSUZTRi9GSUYvLUYsNi5RIjpGJ0ZJRi9GMkY1RjdGOUY7Rj1GP0ZocUZpcEZVLUZNNiZRJk1kZmR4RidGUEZJRlNGZXEtRk02JlEnTWF0cml4RidGUEZJRlMtRmlvNiUtRiM2KS1GTTYmUSJuRidGUEZJRlNGanQtRmlvNiVGaHRGSUYvLUYsNi5RKCZzcmFycjtGJ0ZJRi9GMkY1RjdGOUY7Rj1GP0ZBRkQtRk02JlElc3Vic0YnRlBGSUZTLUZpbzYlLUYjNidGYnFGanQtRk02JlElZGlmZkYnRlBGSUZTLUZpbzYlLUYjNihGXnktRmlvNiUtRiM2Jy1GTTYmUSl1c2VyZXFuc0YnRlBGSUZTRmp0RmV5LUZpbzYlLUYjNigtRk02JlEieEYnRlBGSUZTRmNyRl1zRmp0RmFzRi9GSUYvRi9GSUYvRmp0Rmd6LUZpbzYnRmV1RklGL0ZnckZqckYvRklGL0YvRklGL0YvRklGL0Zcb0Zpd0ZVRmFvLUZNNiZRKk1kZmR0aGV0YUYnRlBGSUZTRmVxRl94LUZpbzYlLUYjNitGZnhGanRGZndGanRGaXhGW3lGXnktRmlvNiUtRiM2J0ZicUZqdEZleS1GaW82JS1GIzYpRl50LUYjNiVGXnlGXHpGL0ZedEZqdEZfd0ZqekYvRklGL0YvRklGL0YvRklGL0Zpd0ZVLUZNNiZRJk1kZ2R4RidGUEZJRlNGZXFGX3gtRmlvNiUtRiM2LC1GTTYmUSJtRidGUEZJRlNGanRGZnhGanRGaXhGW3lGXnktRmlvNiUtRiM2J0ZicUZqdEZleS1GaW82JS1GIzYpRl50LUYjNiVGXnktRmlvNiUtRiM2J0ZgekZqdC1GTTYmUSJ5RidGUEZJRlNGY3JGL0ZJRi9GL0ZedEZqdEZnekZqekYvRklGL0YvRklGL0Zcb0YvRklGL0Zpd0ZVRmFvLUZNNiZRKk1kZ2R0aGV0YUYnRlBGSUZTRmVxRl94LUZpbzYlLUYjNitGZFxsRmp0RmZ3Rmp0Rml4Rlt5Rl55LUZpbzYlLUYjNidGYnFGanRGZXktRmlvNiUtRiM2KUZedEZfXWxGXnRGanRGX3dGanpGL0ZJRi9GL0ZJRi9GL0ZJRi9GaXdGVUZcby1GTTYmUSVNZXFuRidGUEZJRlNGZXFGaXEtRmlvNiUtRiM2K0ZeeS1GaW82JS1GIzYnRmJxRmp0RmB6RmNyRi9GSUYvRmp0Rl9xRmRzRmV2Rl12RmZ4Ri9GSUYvRml3RlVGYW9GVUZcby1GTTYmUSRpY3hGJ0ZQRklGU0ZlcUZpcS1GaW82JS1GIzYvRmd6RmNyLUZpbzYlLUYjNiRGanVGL0ZJRi9GZHMtRk02JlEleHZhbEYnRlBGSUZTRmNyRmp0Rl9xRmRzRmV2Rl12RmZ4Ri9GSUYvRml3RlVGXG8tRk02JlEmeHZhcnNGJ0ZQRklGU0ZlcS1GaW82Jy1GIzYlRmlxLUZpbzYlLUYjNixGZ3pGY3JGXXNGanRGX3FGZHNGZXZGXXZGZnhGL0ZJRi9GL0ZJRi9GZ3JGanJGaXdGVS1GTTYmUSRzb2xGJ0ZQRklGU0ZlcS1GTTYmUSdkc29sdmVGJ0ZQRklGUy1GaW82JS1GIzYoLUZpbzYnLUYjNiZGZ15sRmp0RmJfbEYvRklGLy9GaHJRInxmckYnL0Zbc1EifGhyRidGanRGYGBsRmp0LUZNNiZRJ3Nlcmllc0YnRlBGSUZTRi9GSUYvRml3RlVGYW9GVUZcby1GTTYmUSZ4c3Vic0YnRlBGSUZTRmVxLUZpbzYnLUYjNiVGaXEtRmlvNiUtRiM2LkZnekZjckZkc0ZeeS1GaW82JS1GIzYoRlthbEZqdEZnekZjckZdc0YvRklGL0ZqdEZfcUZkc0ZldkZddkZmeEYvRklGL0YvRklGL0ZnckZqckZpd0ZVRmFvRlx4RmVxRl55LUZpbzYlLUYjNiZGYGJsRmp0Rlx4Ri9GSUYvRml3RlVGYW8tRk02JlEpZXFuZ2FtbWFGJ0ZQRklGU0ZlcUZfeC1GaW82JS1GIzYnRmZ4Rmp0LUYjNidGaXhGW3lGZXktRmlvNiUtRiM2KC1GTTYmUSZnYW1tYUYnRmJ3RklGL0ZmdEZdc0ZqdEZhc0YvRklGL0YvRl50Ri9GSUYvRmRzRlx4LUYsNi5RIi5GJ0ZJRi9GMkY1RjdGOUY7Rj1GP0ZBRkRGX3gtRmlvNiUtRiM2KkZmeEZqdEZpeEZbeUZgZGxGZnRGXXNGL0ZJRi9GaXdGVS1GTTYmUShpY2dhbW1hRidGUEZJRlNGZXFGX3gtRmlvNiUtRiM2J0ZmeEZqdC1GIzYoRml4Rlt5RmBkbEZmdEZpX2xGL0ZedEYvRklGL0Zkc0ZfeC1GaW82JS1GIzYoRmZ4Rmp0LUZNNiZRJnNoYXBlRidGUEZJRlNGZHMtRk02JlEpaWRlbnRpdHlGJ0ZQRklGU0YvRklGL0Zcb0Zpd0Zcb0Zcb0ZVRlxvLUZNNiZRKmdhbW1hZXFuc0YnRlBGSUZTRmVxLUZpbzYnLUYjNiYtRk02JlEjb3BGJ0ZQRklGUy1GaW82JS1GIzYkRmNjbEYvRklGLy1GaW82Jy1GIzYkRmV2Ri9GSUYvRmdyRmpyRi9GSUYvL0ZoclEnJmxhbmc7RicvRltzUScmcmFuZztGJ0Zcb0Zkc0Zcby1GaW82Jy1GIzYmRmRmbEZnZmwtRmlvNictRiM2JC1GW3Y2JVEiMkYnRklGL0YvRklGL0ZnckZqckYvRklGL0ZfZ2xGYWdsRml3RlUtRk02JlEpZ2FtbWFpY3NGJ0ZQRklGU0ZlcS1GaW82Jy1GIzYmRmRmbC1GaW82JS1GIzYkRmpkbEYvRklGL0ZbZ2xGL0ZJRi9GX2dsRmFnbEZcb0Zkc0Zcby1GaW82Jy1GIzYmRmRmbEZlaGxGZ2dsRi9GSUYvRl9nbEZhZ2xGaXdGXG9GVUZcby1GTTYmUSpnYW1tYXZhcnNGJ0ZQRklGU0ZlcS1GTTYmUShjb252ZXJ0RidGUEZJRlMtRmlvNiUtRiM2J0ZfeEZmZGxGanQtRk02JlElbGlzdEYnRlBGSUZTRi9GSUYvRml3RlUtRk02JlEpZ2FtbWFzb2xGJ0ZQRklGU0ZlcUZeYWwtRmlvNiUtRiM2KC1GaW82Jy1GIzYrLUZNNiZRJ0VxdWF0ZUYnRlBGSUZTLUZpbzYlLUYjNiVGZGZsLUZpbzYlLUYjNiRGXWZsRi9GSUYvRi9GSUYvLUZpbzYnLUYjNiRGXnRGL0ZJRi9GZ3JGanJGanRGZWpsLUZpbzYlLUYjNiVGZGZsLUZpbzYlLUYjNiRGXmhsRi9GSUYvRi9GSUYvRmBbbUZedEYvRklGL0ZpYWxGW2JsRmp0Rl1pbEZqdEZdYmxGL0ZJRi9GaXdGXG9GVUZhb0ZVRlxvRlxbbEZlcUZeeS1GaW82JS1GIzYmRmBibEZqdEZcW2xGL0ZJRi9GaXdGVS1GTTYmUSplcW5sYW1iZGFGJ0ZQRklGU0ZlcUZfeC1GaW82JS1GIzYpRmZ4Rmp0RmZ3Rmp0LUYjNidGaXhGW3lGZXktRmlvNiUtRiM2KC1GTTYmUSNsYUYnRlBGSUZTRmZ0Rl1zRmp0RmFzRi9GSUYvRi9GXnRGL0ZJRi9GZHNGXHhGY2RsRl94LUZpbzYlLUYjNixGZnhGanRGZndGanRGaXhGW3lGXV1tRmZ0Rl1zRi9GSUYvLUYsNi5RIitGJ0ZJRi9GMkY1RjdGOUY7Rj1GP0Zgdi9GRUZhdkZcW2xGaXdGVS1GTTYmUSlpY2xhbWJkYUYnRlBGSUZTRmVxRl94LUZpbzYlLUYjNilGZnhGanRGZndGanQtRiM2KEZpeEZbeUZdXW1GZnRGaV9sRi9GXnRGL0ZJRi9GZHNGX3gtRmlvNiUtRiM2JkZmeEZqdEZmd0YvRklGL0Zpd0ZVRlxvLUZNNiZRK2xhbWJkYWVxbnNGJ0ZQRklGU0ZlcS1GaW82Jy1GIzYoRlxvRmRmbC1GaW82JS1GIzYkRmBcbUYvRklGL0ZbZ2xGXnRGL0ZJRi9GX2dsRmFnbEZcb0Zkc0Zcby1GaW82Jy1GIzYoRlxvRmRmbEZcX21GZ2dsRl50Ri9GSUYvRl9nbEZhZ2xGaXdGVS1GTTYmUSpsYW1iZGFpY3NGJ0ZQRklGU0ZlcS1GaW82Jy1GIzYoRlxvRmRmbC1GaW82JS1GIzYkRmhdbUYvRklGL0ZbZ2xGXnRGL0ZJRi9GX2dsRmFnbEZcb0Zkc0Zcby1GaW82Jy1GIzYoRlxvRmRmbEZbYG1GZ2dsRl50Ri9GSUYvRl9nbEZhZ2xGaXdGXG9GXG9GVUZcby1GTTYmUStsYW1iZGF2YXJzRidGUEZJRlNGZXFGYGlsLUZpbzYlLUYjNidGX3hGYF1tRmp0RmdpbEYvRklGL0Zpd0ZVRlxvLUZNNiZRKmxhbWJkYXNvbEYnRlBGSUZTRmVxRl5hbC1GaW82JS1GIzYoLUZpbzYnLUYjNitGZWpsLUZpbzYlLUYjNiVGZGZsLUZpbzYlLUYjNiRGZV5tRi9GSUYvRi9GSUYvRmBbbUZqdEZlamwtRmlvNiUtRiM2JUZkZmwtRmlvNiUtRiM2JEZkX21GL0ZJRi9GL0ZJRi9GYFttRl50Ri9GSUYvRmlhbEZbYmxGanRGY2BtRmp0Rl1ibEYvRklGL0Zpd0ZVRlxvLyUrZXhlY3V0YWJsZUdGNEYv">LUklbXJvd0c2Iy9JK21vZHVsZW5hbWVHNiJJLFR5cGVzZXR0aW5nR0koX3N5c2xpYkdGJzZgeS1JI21vR0YkNi1RIn5GJy8lLG1hdGh2YXJpYW50R1Enbm9ybWFsRicvJSZmZW5jZUdRJmZhbHNlRicvJSpzZXBhcmF0b3JHRjQvJSlzdHJldGNoeUdGNC8lKnN5bW1ldHJpY0dGNC8lKGxhcmdlb3BHRjQvJS5tb3ZhYmxlbGltaXRzR0Y0LyUnYWNjZW50R0Y0LyUnbHNwYWNlR1EmMC4wZW1GJy8lJ3JzcGFjZUdGQy1GLDYuUSIjRicvJTBmb250X3N0eWxlX25hbWVHUSkyRH5JbnB1dEYnRi9GMkY1RjdGOUY7Rj1GP0ZBRkQtSSNtaUdGJDYmUWRxU29sdmVzfmF+c3lzdGVtfm9mfmRpZmZlcmVudGlhbH5lcXVhdGlvbnN+d2hvc2V+c29sdXRpb25zJ35jb2VmZmljaWVudHN+d2lsbH5iZX51c2VkfnRvfm1ha2V+dGhlfkphY29iaWFuRicvJSdpdGFsaWNHUSV0cnVlRidGSS9GMFEnaXRhbGljRictSSdtc3BhY2VHRiQ2Ji8lJ2hlaWdodEdRJjAuMGV4RicvJSZ3aWR0aEdGQy8lJmRlcHRoR0ZaLyUqbGluZWJyZWFrR1EobmV3bGluZUYnLUYsNi5GLkZJRi9GMkY1RjdGOUY7Rj1GP0ZBRkRGRi1GTTYmUUxUaGlzfm1heX50YWtlfnNvbWV+dGltZX5mb3J+bGFyZ2VyfnN5c3RlbXN+RidGUEZJRlNGVUZcb0ZVLUZWNiZGWEZlbkZnbi9Gam5RJWF1dG9GJy1GTTYmUSl1bmFzc2lnbkYnRlBGSUZTLUkobWZlbmNlZEdGJDYlLUYjNiYtRiw2LlEiJ0YnRklGL0YyRjVGN0Y5RjtGPUY/L0ZCUSwwLjExMTExMTFlbUYnRkQtRk02JlEiakYnRlBGSUZTRl1wRi9GSUYvLUYsNi5RIjtGJ0ZJRi9GMi9GNkZSRjdGOUY7Rj1GP0ZBL0ZFUSwwLjI3Nzc3NzhlbUYnRlVGXG9GZW8tRmlvNiUtRiM2JkZdcC1GTTYmUSJpRidGUEZJRlNGXXBGL0ZJRi9GZXBGXG9GVUZcby1GTTYmUShyYW5kZXFzRidGUEZJRlMtRiw2LlEqJmNvbG9uZXE7RidGSUYvRjJGNUY3RjlGO0Y9Rj8vRkJGanBGaXAtRk02JlEkc2VxRidGUEZJRlMtRmlvNiUtRiM2Ly1GTTYmUSJ1RidGUEZJRlMtRmlvNictRiM2JEZfcUYvRklGLy8lJW9wZW5HUSJbRicvJSZjbG9zZUdRIl1GJy1GaW82JS1GIzYkLUZNNiZRInRGJ0ZQRklGU0YvRklGLy1GLDYuUSI9RidGSUYvRjJGNUY3RjlGO0Y9Rj9GaHFGaXAtRk02JlEkc3VtRidGUEZJRlMtRmlvNiUtRiM2Ky1GLDYtUSFGJ0YvRjJGNUY3RjlGO0Y9Rj9GQUZELUYjNictRk02JlEldXZhbEYnRlBGSUZTLUZpbzYnLUYjNiZGX3EtRiw2LlEiLEYnRklGL0YyRmhwRjdGOUY7Rj1GP0ZBL0ZFUSwwLjMzMzMzMzNlbUYnRmJwRi9GSUYvRmdyRmpyLUYsNi5RJyZzZG90O0YnRklGL0YyRjVGN0Y5RjtGPUY/RkFGRC1JJW1zdXBHRiQ2JUZhcy1GIzYkRmJwRi8vJTFzdXBlcnNjcmlwdHNoaWZ0R1EiMEYnRi9GanRGYnBGZHMtSSNtbkdGJDYlRml1RklGLy1GLDYuUSMuLkYnRklGL0YyRjVGN0Y5RjtGPUY/L0ZCUSwwLjIyMjIyMjJlbUYnRkQtRk02JlEmT3JkZXJGJ0ZQRklGU0YvRklGL0ZqdEZfcUZkcy1GW3Y2JVEiMUYnRklGL0Zddi1GTTYmUSJyRidGUEZJRlNGL0ZJRi9GanRGaXEtRmlvNiUtRiM2Li1GTTYmUSZ0aGV0YUYnL0ZRRjRGSUYvRmNyRmRzLUZNNiZRKXRoZXRhdmFsRidGUEZJRlNGY3JGanRGX3FGZHNGZXZGXXYtRk02JlEibEYnRlBGSUZTRi9GSUYvLUYsNi5RIjpGJ0ZJRi9GMkY1RjdGOUY7Rj1GP0ZocUZpcEZVLUZNNiZRJk1kZmR4RidGUEZJRlNGZXEtRk02JlEnTWF0cml4RidGUEZJRlMtRmlvNiUtRiM2KS1GTTYmUSJuRidGUEZJRlNGanQtRmlvNiVGaHRGSUYvLUYsNi5RKCZzcmFycjtGJ0ZJRi9GMkY1RjdGOUY7Rj1GP0ZBRkQtRk02JlElc3Vic0YnRlBGSUZTLUZpbzYlLUYjNidGYnFGanQtRk02JlElZGlmZkYnRlBGSUZTLUZpbzYlLUYjNihGXnktRmlvNiUtRiM2Jy1GTTYmUSl1c2VyZXFuc0YnRlBGSUZTRmp0RmV5LUZpbzYlLUYjNigtRk02JlEieEYnRlBGSUZTRmNyRl1zRmp0RmFzRi9GSUYvRi9GSUYvRmp0Rmd6LUZpbzYnRmV1RklGL0ZnckZqckYvRklGL0YvRklGL0YvRklGL0Zcb0Zpd0ZVRmFvLUZNNiZRKk1kZmR0aGV0YUYnRlBGSUZTRmVxRl94LUZpbzYlLUYjNitGZnhGanRGZndGanRGaXhGW3lGXnktRmlvNiUtRiM2J0ZicUZqdEZleS1GaW82JS1GIzYpRl50LUYjNiVGXnlGXHpGL0ZedEZqdEZfd0ZqekYvRklGL0YvRklGL0YvRklGL0Zpd0ZVLUZNNiZRJk1kZ2R4RidGUEZJRlNGZXFGX3gtRmlvNiUtRiM2LC1GTTYmUSJtRidGUEZJRlNGanRGZnhGanRGaXhGW3lGXnktRmlvNiUtRiM2J0ZicUZqdEZleS1GaW82JS1GIzYpRl50LUYjNiVGXnktRmlvNiUtRiM2J0ZgekZqdC1GTTYmUSJ5RidGUEZJRlNGY3JGL0ZJRi9GL0ZedEZqdEZnekZqekYvRklGL0YvRklGL0Zcb0YvRklGL0Zpd0ZVRmFvLUZNNiZRKk1kZ2R0aGV0YUYnRlBGSUZTRmVxRl94LUZpbzYlLUYjNitGZFxsRmp0RmZ3Rmp0Rml4Rlt5Rl55LUZpbzYlLUYjNidGYnFGanRGZXktRmlvNiUtRiM2KUZedEZfXWxGXnRGanRGX3dGanpGL0ZJRi9GL0ZJRi9GL0ZJRi9GaXdGVUZcby1GTTYmUSVNZXFuRidGUEZJRlNGZXFGaXEtRmlvNiUtRiM2K0ZeeS1GaW82JS1GIzYnRmJxRmp0RmB6RmNyRi9GSUYvRmp0Rl9xRmRzRmV2Rl12RmZ4Ri9GSUYvRml3RlVGYW9GVUZcby1GTTYmUSRpY3hGJ0ZQRklGU0ZlcUZpcS1GaW82JS1GIzYvRmd6RmNyLUZpbzYlLUYjNiRGanVGL0ZJRi9GZHMtRk02JlEleHZhbEYnRlBGSUZTRmNyRmp0Rl9xRmRzRmV2Rl12RmZ4Ri9GSUYvRml3RlVGXG8tRk02JlEmeHZhcnNGJ0ZQRklGU0ZlcS1GaW82Jy1GIzYlRmlxLUZpbzYlLUYjNixGZ3pGY3JGXXNGanRGX3FGZHNGZXZGXXZGZnhGL0ZJRi9GL0ZJRi9GZ3JGanJGaXdGVS1GTTYmUSRzb2xGJ0ZQRklGU0ZlcS1GTTYmUSdkc29sdmVGJ0ZQRklGUy1GaW82JS1GIzYoLUZpbzYnLUYjNiZGZ15sRmp0RmJfbEYvRklGLy9GaHJRInxmckYnL0Zbc1EifGhyRidGanRGYGBsRmp0LUZNNiZRJ3Nlcmllc0YnRlBGSUZTRi9GSUYvRml3RlVGYW9GVUZcby1GTTYmUSZ4c3Vic0YnRlBGSUZTRmVxLUZpbzYnLUYjNiVGaXEtRmlvNiUtRiM2LkZnekZjckZkc0ZeeS1GaW82JS1GIzYoRlthbEZqdEZnekZjckZdc0YvRklGL0ZqdEZfcUZkc0ZldkZddkZmeEYvRklGL0YvRklGL0ZnckZqckZpd0ZVRmFvRlx4RmVxRl55LUZpbzYlLUYjNiZGYGJsRmp0Rlx4Ri9GSUYvRml3RlVGYW8tRk02JlEpZXFuZ2FtbWFGJ0ZQRklGU0ZlcUZfeC1GaW82JS1GIzYnRmZ4Rmp0LUYjNidGaXhGW3lGZXktRmlvNiUtRiM2KC1GTTYmUSZnYW1tYUYnRmJ3RklGL0ZmdEZdc0ZqdEZhc0YvRklGL0YvRl50Ri9GSUYvRmRzRlx4LUYsNi5RIi5GJ0ZJRi9GMkY1RjdGOUY7Rj1GP0ZBRkRGX3gtRmlvNiUtRiM2KkZmeEZqdEZpeEZbeUZgZGxGZnRGXXNGL0ZJRi9GaXdGVS1GTTYmUShpY2dhbW1hRidGUEZJRlNGZXFGX3gtRmlvNiUtRiM2J0ZmeEZqdC1GIzYoRml4Rlt5RmBkbEZmdEZpX2xGL0ZedEYvRklGL0Zkc0ZfeC1GaW82JS1GIzYoRmZ4Rmp0LUZNNiZRJnNoYXBlRidGUEZJRlNGZHMtRk02JlEpaWRlbnRpdHlGJ0ZQRklGU0YvRklGL0Zcb0Zpd0Zcb0Zcb0ZVRlxvLUZNNiZRKmdhbW1hZXFuc0YnRlBGSUZTRmVxLUZpbzYnLUYjNiYtRk02JlEjb3BGJ0ZQRklGUy1GaW82JS1GIzYkRmNjbEYvRklGLy1GaW82Jy1GIzYkRmV2Ri9GSUYvRmdyRmpyRi9GSUYvL0ZoclEnJmxhbmc7RicvRltzUScmcmFuZztGJ0Zcb0Zkc0Zcby1GaW82Jy1GIzYmRmRmbEZnZmwtRmlvNictRiM2JC1GW3Y2JVEiMkYnRklGL0YvRklGL0ZnckZqckYvRklGL0ZfZ2xGYWdsRml3RlUtRk02JlEpZ2FtbWFpY3NGJ0ZQRklGU0ZlcS1GaW82Jy1GIzYmRmRmbC1GaW82JS1GIzYkRmpkbEYvRklGL0ZbZ2xGL0ZJRi9GX2dsRmFnbEZcb0Zkc0Zcby1GaW82Jy1GIzYmRmRmbEZlaGxGZ2dsRi9GSUYvRl9nbEZhZ2xGaXdGXG9GVUZcby1GTTYmUSpnYW1tYXZhcnNGJ0ZQRklGU0ZlcS1GTTYmUShjb252ZXJ0RidGUEZJRlMtRmlvNiUtRiM2J0ZfeEZmZGxGanQtRk02JlElbGlzdEYnRlBGSUZTRi9GSUYvRml3RlUtRk02JlEpZ2FtbWFzb2xGJ0ZQRklGU0ZlcUZeYWwtRmlvNiUtRiM2KC1GaW82Jy1GIzYrLUZNNiZRJ0VxdWF0ZUYnRlBGSUZTLUZpbzYlLUYjNiVGZGZsLUZpbzYlLUYjNiRGXWZsRi9GSUYvRi9GSUYvLUZpbzYnLUYjNiRGXnRGL0ZJRi9GZ3JGanJGanRGZWpsLUZpbzYlLUYjNiVGZGZsLUZpbzYlLUYjNiRGXmhsRi9GSUYvRi9GSUYvRmBbbUZedEYvRklGL0ZpYWxGW2JsRmp0Rl1pbEZqdEZdYmxGL0ZJRi9GaXdGXG9GVUZhb0ZVRlxvRlxbbEZlcUZeeS1GaW82JS1GIzYmRmBibEZqdEZcW2xGL0ZJRi9GaXdGVS1GTTYmUSplcW5sYW1iZGFGJ0ZQRklGU0ZlcUZfeC1GaW82JS1GIzYpRmZ4Rmp0RmZ3Rmp0LUYjNidGaXhGW3lGZXktRmlvNiUtRiM2KC1GTTYmUSNsYUYnRlBGSUZTRmZ0Rl1zRmp0RmFzRi9GSUYvRi9GXnRGL0ZJRi9GZHNGXHhGY2RsRl94LUZpbzYlLUYjNixGZnhGanRGZndGanRGaXhGW3lGXV1tRmZ0Rl1zRi9GSUYvLUYsNi5RIitGJ0ZJRi9GMkY1RjdGOUY7Rj1GP0Zgdi9GRUZhdkZcW2xGaXdGVS1GTTYmUSlpY2xhbWJkYUYnRlBGSUZTRmVxRl94LUZpbzYlLUYjNilGZnhGanRGZndGanQtRiM2KEZpeEZbeUZdXW1GZnRGaV9sRi9GXnRGL0ZJRi9GZHNGX3gtRmlvNiUtRiM2JkZmeEZqdEZmd0YvRklGL0Zpd0ZVRlxvLUZNNiZRK2xhbWJkYWVxbnNGJ0ZQRklGU0ZlcS1GaW82Jy1GIzYoRlxvRmRmbC1GaW82JS1GIzYkRmBcbUYvRklGL0ZbZ2xGXnRGL0ZJRi9GX2dsRmFnbEZcb0Zkc0Zcby1GaW82Jy1GIzYoRlxvRmRmbEZcX21GZ2dsRl50Ri9GSUYvRl9nbEZhZ2xGaXdGVS1GTTYmUSpsYW1iZGFpY3NGJ0ZQRklGU0ZlcS1GaW82Jy1GIzYoRlxvRmRmbC1GaW82JS1GIzYkRmhdbUYvRklGL0ZbZ2xGXnRGL0ZJRi9GX2dsRmFnbEZcb0Zkc0Zcby1GaW82Jy1GIzYoRlxvRmRmbEZbYG1GZ2dsRl50Ri9GSUYvRl9nbEZhZ2xGaXdGXG9GXG9GVUZcby1GTTYmUStsYW1iZGF2YXJzRidGUEZJRlNGZXFGYGlsLUZpbzYlLUYjNidGX3hGYF1tRmp0RmdpbEYvRklGL0Zpd0ZVRlxvLUZNNiZRKmxhbWJkYXNvbEYnRlBGSUZTRmVxRl5hbC1GaW82JS1GIzYoLUZpbzYnLUYjNitGZWpsLUZpbzYlLUYjNiVGZGZsLUZpbzYlLUYjNiRGZV5tRi9GSUYvRi9GSUYvRmBbbUZqdEZlamwtRmlvNiUtRiM2JUZkZmwtRmlvNiUtRiM2JEZkX21GL0ZJRi9GL0ZJRi9GYFttRl50Ri9GSUYvRmlhbEZbYmxGanRGY2BtRmp0Rl1ibEYvRklGL0Zpd0ZVRlxvLyUrZXhlY3V0YWJsZUdGNEYv</Equation></Text-field>
</Input>
<Output><Text-field style="2D Output" layout="Maple Output"><Equation executable="false" style="2D Output" display="LUklbXJvd0c2Iy9JK21vZHVsZW5hbWVHNiJJLFR5cGVzZXR0aW5nR0koX3N5c2xpYkdGJzYmLUkjbWlHRiQ2JVEiakYnLyUnaXRhbGljR1EldHJ1ZUYnLyUsbWF0aHZhcmlhbnRHUSdpdGFsaWNGJy1JI21vR0YkNi1RKSZBc3NpZ247RicvRjNRJ25vcm1hbEYnLyUmZmVuY2VHUSZmYWxzZUYnLyUqc2VwYXJhdG9yR0Y9LyUpc3RyZXRjaHlHRj0vJSpzeW1tZXRyaWNHRj0vJShsYXJnZW9wR0Y9LyUubW92YWJsZWxpbWl0c0dGPS8lJ2FjY2VudEdGPS8lJ2xzcGFjZUdRLDAuMjc3Nzc3OGVtRicvJSdyc3BhY2VHRkxGK0Y5">LV9JLFR5cGVzZXR0aW5nRzYkJSpwcm90ZWN0ZWRHSShfc3lzbGliRzYiSSxtcHJpbnRzbGFzaEdGKDYkNyM+SSJqR0YoRi03I0Yt</Equation></Text-field>
</Output>
<Output><Text-field style="2D Output" layout="Maple Output"><Equation executable="false" style="2D Output" display="LUklbXJvd0c2Iy9JK21vZHVsZW5hbWVHNiJJLFR5cGVzZXR0aW5nR0koX3N5c2xpYkdGJzYmLUkjbWlHRiQ2JVEiaUYnLyUnaXRhbGljR1EldHJ1ZUYnLyUsbWF0aHZhcmlhbnRHUSdpdGFsaWNGJy1JI21vR0YkNi1RKSZBc3NpZ247RicvRjNRJ25vcm1hbEYnLyUmZmVuY2VHUSZmYWxzZUYnLyUqc2VwYXJhdG9yR0Y9LyUpc3RyZXRjaHlHRj0vJSpzeW1tZXRyaWNHRj0vJShsYXJnZW9wR0Y9LyUubW92YWJsZWxpbWl0c0dGPS8lJ2FjY2VudEdGPS8lJ2xzcGFjZUdRLDAuMjc3Nzc3OGVtRicvJSdyc3BhY2VHRkxGK0Y5">LV9JLFR5cGVzZXR0aW5nRzYkJSpwcm90ZWN0ZWRHSShfc3lzbGliRzYiSSxtcHJpbnRzbGFzaEdGKDYkNyM+SSJpR0YoRi03I0Yt</Equation></Text-field>
</Output>
</Group></Presentation-Block><Presentation-Block>
<Group view="presentation" inline-output="false" labelreference="L6" drawlabel="true" applyint="true" applyrational="true" applyexponent="false">
<Input><Text-field style="Text" layout="Normal"><Equation executable="true" style="2D Math" input-equation="" display="LUklbXJvd0c2Iy9JK21vZHVsZW5hbWVHNiJJLFR5cGVzZXR0aW5nR0koX3N5c2xpYkdGJzZjYGwtSSNtb0dGJDYtUSJ+RicvJSxtYXRodmFyaWFudEdRJ25vcm1hbEYnLyUmZmVuY2VHUSZmYWxzZUYnLyUqc2VwYXJhdG9yR0Y0LyUpc3RyZXRjaHlHRjQvJSpzeW1tZXRyaWNHRjQvJShsYXJnZW9wR0Y0LyUubW92YWJsZWxpbWl0c0dGNC8lJ2FjY2VudEdGNC8lJ2xzcGFjZUdRJjAuMGVtRicvJSdyc3BhY2VHRkMtRiw2LlEiI0YnLyUwZm9udF9zdHlsZV9uYW1lR1EpMkR+SW5wdXRGJ0YvRjJGNUY3RjlGO0Y9Rj9GQUZELUkjbWlHRiQ2JlFfb0J1aWxkc35tYXRyaXh+Sn5hbmR+cmVtb3Zlc35lYWNofmNvbHVtbn50b35kZXRlcm1pbmV+aWRlbnRpZmlhYmlsaXR5RicvJSdpdGFsaWNHUSV0cnVlRidGSS9GMFEnaXRhbGljRictSSdtc3BhY2VHRiQ2Ji8lJ2hlaWdodEdRJjAuMGV4RicvJSZ3aWR0aEdGQy8lJmRlcHRoR0ZaLyUqbGluZWJyZWFrR1EobmV3bGluZUYnLUZWNiZGWEZlbkZnbi9Gam5RJWF1dG9GJy1GLDYuRi5GSUYvRjJGNUY3RjlGO0Y9Rj9GQUZERlVGXG8tRk02JlElc29scEYnRlBGSUZTLUYsNi5RKiZjb2xvbmVxO0YnRklGL0YyRjVGN0Y5RjtGPUY/L0ZCUSwwLjI3Nzc3NzhlbUYnL0ZFRmlvLUZNNiZRI29wRidGUEZJRlMtSShtZmVuY2VkR0YkNiUtRiM2JS1GTTYmUShjb252ZXJ0RidGUEZJRlMtRl9wNiUtRiM2Ji1GTTYmUSRzb2xGJ0ZQRklGUy1GLDYuUSIsRidGSUYvRjIvRjZGUkY3RjlGO0Y9Rj9GQS9GRVEsMC4zMzMzMzMzZW1GJy1GTTYmUShwb2x5bm9tRidGUEZJRlNGL0ZJRi9GL0ZJRi8tRiw2LlEiOkYnRklGL0YyRjVGN0Y5RjtGPUY/RmhvRmpvRlVGYG9GYm9GZW8tRl9wNictRiM2KkZib0ZdcUZbcC1GX3A2JS1GIzYlRmNwLUZfcDYlLUYjNiYtRk02JlEpZ2FtbWFzb2xGJ0ZQRklGU0ZdcUZjcUYvRklGL0YvRklGL0ZdcUZbcC1GX3A2JS1GIzYlRmNwLUZfcDYlLUYjNiYtRk02JlEqbGFtYmRhc29sRidGUEZJRlNGXXFGY3FGL0ZJRi9GL0ZJRi9GL0ZJRi8vJSVvcGVuR1EiW0YnLyUmY2xvc2VHUSJdRictRl9wNictRiM2JC1GLDYtUSFGJ0YvRjJGNUY3RjlGO0Y9Rj9GQUZERi9GSUYvRmNzRmZzRmZxRlVGYG9GanBGZW8tRl9wNictRiM2KEZqcEZdcUZlckZdcUZgc0YvRklGL0Zjc0Zmc0Zpc0ZmcUZVRlxvLUZNNiZRJU1nYW1GJ0ZQRklGU0Zlby1GTTYmUSdNYXRyaXhGJ0ZQRklGUy1GX3A2JS1GIzYqLUZNNiZRIm5GJ0ZQRklGU0ZdcS1GX3A2JS1GIzYmLUZNNiZRImlGJ0ZQRklGU0ZdcS1GTTYmUSJqRidGUEZJRlNGL0ZJRi8tRiw2LlEoJnNyYXJyO0YnRklGL0YyRjVGN0Y5RjtGPUY/RkFGRC1GTTYmUSZnYW1tYUYnL0ZRRjRGSUYvLUZfcDYnRmN1RklGL0Zjc0Zmcy1GX3A2JS1GIzYkLUZNNiZRInRGJ0ZQRklGU0YvRklGL0YvRklGL0ZmcUZVRmBvLUZNNiZRJU1sYW1GJ0ZQRklGU0Zlb0ZndC1GX3A2JS1GIzYsRl51Rl1xLUZNNiZRImxGJ0ZQRklGU0ZdcUZhdUZbdi1GTTYmUSNsYUYnRlBGSUZTRmJ2RmR2Ri9GSUYvRmZxRlUtRk02JlEnTWFscGhhRidGUEZJRlNGZW8tRk02JlElc3Vic0YnRlBGSUZTLUZfcDYlLUYjNiYtRk02JlEmeHN1YnNGJ0ZQRklGU0ZdcS1GTTYmUSZNZGdkeEYnRlBGSUZTRi9GSUYvLUYsNi5RKSZtaWRkb3Q7RidGSUYvRjJGNUY3RjlGO0Y9Rj8vRkJRLDAuMTY2NjY2N2VtRicvRkVGXHlGW3gtRl9wNiUtRiM2JkZlckZdcUZkdEYvRklGL0ZmcUZVRmBvLUZNNiZRLU1hbHBoYVNlcmllc0YnRlBGSUZTRmVvRmd0LUZfcDYlLUYjNiwtRk02JlEibUYnRlBGSUZTRl1xRl51Rl1xRmF1Rlt2LUZNNiZRJ3Nlcmllc0YnRlBGSUZTLUZfcDYlLUYjNitGaHdGYnZGXXFGaHYtRiw2LlEiPUYnRklGL0YyRjVGN0Y5RjtGPUY/RmhvRmpvLUkjbW5HRiQ2JVEiMEYnRklGL0ZdcS1GTTYmUSZPcmRlckYnRlBGSUZTRi9GSUYvRl10Ri9GSUYvRmZxRlVGYG8tRk02JlEmTWJldGFGJ0ZQRklGU0Zlb0ZbeEZeeEZoeEZbeC1GX3A2JS1GIzYmRmBzRl1xRlt3Ri9GSUYvLUYsNi5RIitGJ0ZJRi9GMkY1RjdGOUY7Rj1GPy9GQlEsMC4yMjIyMjIyZW1GJy9GRUZoW2xGW3gtRl9wNiUtRiM2JkZieEZdcS1GTTYmUSpNZGdkdGhldGFGJ0ZQRklGU0YvRklGL0ZmcUZVRmBvLUZNNiZRLE1iZXRhU2VyaWVzRidGUEZJRlNGZW9GZ3QtRl9wNiUtRiM2K0ZpeUZdcUZid0ZdcUZhdUZbdkZcei1GX3A2JS1GIzYsRl1bbEZidkZdcUZodkZjekZmekZdcUZgb0ZqekYvRklGL0YvRklGL0ZmcUZVRlVGYG9GVUZVRmBvLUZNNiZRJXdpdGhGJ0ZQRklGUy1GX3A2JS1GIzYkLUZNNiZRLkxpbmVhckFsZ2VicmFGJ0ZQRklGU0YvRklGL0ZmcUZVRlxvLUZNNiZRJXJvd3NGJ0ZQRklGU0Zlby1GTTYmUSRzdW1GJ0ZQRklGUy1GX3A2JS1GIzYvLUZNNiZRI251RidGYXZGSUYvLUZfcDYnLUYjNiYtRiw2LlEiJ0YnRklGL0YyRjVGN0Y5RjtGPUY/L0ZCUSwwLjExMTExMTFlbUYnRkRGZXVGZ15sRi9GSUYvRmNzRmZzRmRbbC1GZ3o2JVEiMUYnRklGL0ZdcUZnXmxGZXVGZ15sRmN6RlxfbC1GLDYuUSMuLkYnRklGL0YyRjVGN0Y5RjtGPUY/RmdbbEZERml5Ri9GSUYvRmZxRlVGXG8tRk02JlEiSkYnRlBGSUZTRmVvRmd0LUZfcDYlLUYjNihGZl1sRl1xRl51RmRbbEZid0YvRklGL0ZmcUZVRlxvLUZNNiZRJHJvd0YnRlBGSUZTRmVvRlxfbEZmcUZVRlxvLUYsNjBRJGZvckYnLyUlYm9sZEdGUkZJL0YwUSVib2xkRicvJStmb250d2VpZ2h0R0ZiYGxGMkY1RjdGOUY7Rj1GP0ZBRkRGYG9GZXVGYG8tRiw2MFElZnJvbUYnRl9gbEZJRmFgbEZjYGxGMkY1RjdGOUY7Rj1GP0ZBRkRGYG9GXF9sRmBvLUYsNjBRI3RvRidGX2BsRklGYWBsRmNgbEYyRjVGN0Y5RjtGPUY/RkFGREZgb0ZpeUZgby1GLDYwUSNkb0YnRl9gbEZJRmFgbEZjYGxGMkY1RjdGOUY7Rj1GP0ZBRkRGVUZgb0ZcYGxGYG9GaHVGYG9GZWBsRmBvRmZ6RmhgbEZgb0ZgXmwtRl9wNictRiM2JEZldUYvRklGL0Zjc0Zmc0Zgb0ZbYWxGVUZgb0ZcYGxGYG8tRk02JlEia0YnRlBGSUZTRmBvRmVgbEZgb0ZcX2xGYG9GaGBsRmBvRl51RmBvRlthbEZVRmBvRmJfbC1GX3A2Jy1GIzYmRmlfbEZdcUZiYWxGL0ZJRi9GY3NGZnNGZW8tRk02JlEmY29lZmZGJ0ZQRklGUy1GX3A2JS1GIzYpRmJ5LUZfcDYnLUYjNiZGZXVGXXFGYmFsRi9GSUYvRmNzRmZzRl1xRmh2Rl1xRmh1Ri9GSUYvRmZxRlVGYG8tRiw2MFEkZW5kRidGX2BsRklGYWBsRmNgbEYyRjVGN0Y5RjtGPUY/RkFGREZgb0ZbYWxGZnFGVUZgb0ZcYGxGYG9GYmFsRmBvRmVgbEZgb0ZcX2xGYG9GaGBsRmBvRmJ3RmBvRlthbEZVRmBvRmJfbC1GX3A2Jy1GIzYoRmlfbEZdcUZedUZkW2xGYmFsRi9GSUYvRmNzRmZzRmVvRmlhbC1GX3A2JS1GIzYpRmFcbEZgYmxGXXFGaHZGXXFGaHVGL0ZJRi9GZnFGVUZgb0ZkYmxGYG9GW2FsRmZxRlVGYG9GaV9sRmVvRmlfbEZkW2xGXF9sRmZxRlVGYG9GZGJsRmBvRlthbEZmcUZVRmBvRmRibEZgb0ZbYWxGZnFGVUZgb0ZVRmBvRlxdbC1GX3A2JS1GIzYlRmNdbC1GX3A2Jy1GIzYkLUZNNiZRKE1vZHVsYXJGJ0ZQRklGU0YvRklGL0Zjc0Zmc0YvRklGL0ZmcUZVRlVGVUZgby1GTTYmUSZyYW5rSkYnRlBGSUZTRmVvLUZNNiZRJVJhbmtGJ0ZQRklGUy1GX3A2JS1GIzYmLUZNNiZRInBGJ0ZQRklGU0ZdcUZiX2xGL0ZJRi9GZnFGVUZgby1GTTYmUSdwcmludGZGJ0ZQRklGUy1GX3A2JS1GIzYnRl10LUkjbXNHRiQ2I1EyUmFua35vZn5Kfj1+JWR+XG5GJ0ZdcUZqY2xGL0ZJRi8tRiw2LlEiO0YnRklGL0YyRmBxRjdGOUY7Rj1GP0ZBRmpvRlVGXG9GXGBsRmBvLUZNNiZRImVGJ0ZQRklGU0Zgb0ZlYGxGYG9GXF9sRmBvRmhgbEZgb0ZedUZkW2xGYndGYG9GW2FsRlVGYG8tRk02JlEiTUYnRlBGSUZTRmVvLUZNNiZRLURlbGV0ZUNvbHVtbkYnRlBGSUZTLUZfcDYlLUYjNiZGYl9sRl1xRmVlbEYvRklGL0ZmcUZVRmBvRmhlbEZiZWxGVUZgby1GTTYmUSZyYW5rTUYnRlBGSUZTRmVvRl1kbC1GX3A2JS1GIzYmRmRkbEZdcUZoZWxGL0ZJRi9GZnFGVUZgby1GLDYwUSNpZkYnRl9gbEZJRmFgbEZjYGxGMkY1RjdGOUY7Rj1GP0ZBRkRGYG8tRl9wNiUtRiM2J0ZlZWxGYG8tRiw2LlEmJmxlcTtGJ0ZJRi9GMkY1RjdGOUY7Rj1GP0Zob0Zqb0ZedUYvRklGL0Zgby1GLDYwUSV0aGVuRidGX2BsRklGYWBsRmNgbEYyRjVGN0Y5RjtGPUY/RkFGREZVRmBvRmdkbC1GX3A2JS1GIzYsRl10LUZfZWw2I1E/UmFua35vZn5Kfi1+eFt+JWR+XX49fiVkfi0+fiVzRidGXXFGZWVsRl1xRmJmbEZdcS1GTTYmUSdzdGF0ZXNGJ0ZQRklGUy1GX3A2Jy1GIzYkRmVlbEYvRklGL0Zjc0Zmc0YvRklGL0ZiZWxGVUZgby1GLDYwUSVlbGlmRidGX2BsRklGYWBsRmNgbEYyRjVGN0Y5RjtGPUY/RkFGREZgby1GX3A2JS1GIzYoRmVlbEZgby1GLDYuUSI+RidGSUYvRjJGNUY3RjlGO0Y9Rj9GaG9Gam9GYG9GXnVGL0ZJRi9GYG9GY2dsRlVGYG9GZ2RsLUZfcDYlLUYjNi5GXXQtRl9lbDYjUUNSYW5rfm9mfkp+LX50aGV0YVt+JWR+XX49fiVkfi0+fiVzRidGXXFGZWVsLUYsNi5RKCZtaW51cztGJ0ZJRi9GMkY1RjdGOUY7Rj1GP0ZnW2xGaVtsRl51Rl1xRmJmbEZdcS1GTTYmUStwYXJhbWV0ZXJzRidGUEZJRlMtRl9wNictRiM2JkZlZWxGZWlsRl51Ri9GSUYvRmNzRmZzRi9GSUYvRmJlbEZVRmBvRmRibEZgb0ZpZmxGYmVsRlVGYG9GaWZsRmBvLUZfcDYlLUYjNiZGYmZsLUYsNi5RIjxGJ0ZJRi9GMkY1RjdGOUY7Rj1GP0Zob0Zqb0ZqY2xGL0ZJRi9GYG9GY2dsRmBvRlVGXG9GZ2RsLUZfcDYlLUYjNiZGXXQtRl9lbDYjUTR+aXN+aWRlbnRpZmlhYmxlflxuRidGXXRGL0ZJRi9GYmVsRlVGYG9GZGhsRmBvLUZfcDYlLUYjNidGYmZsRmBvRmN6RmpjbEYvRklGL0Zgb0ZjZ2xGYG9GVUZcb0ZnZGwtRl9wNiUtRiM2JkZddC1GX2VsNiNRNX5ub3R+aWRlbnRpZmlhYmxlflxuRidGXXRGL0ZJRi9GYmVsRmBvRlVGYG9GZGJsRmBvRmlmbEZiZWxGVUZgb0ZkYmxGYG9GW2FsRmZxRlVGXXQvJStleGVjdXRhYmxlR0Y0Ri8=">LUklbXJvd0c2Iy9JK21vZHVsZW5hbWVHNiJJLFR5cGVzZXR0aW5nR0koX3N5c2xpYkdGJzZjYGwtSSNtb0dGJDYtUSJ+RicvJSxtYXRodmFyaWFudEdRJ25vcm1hbEYnLyUmZmVuY2VHUSZmYWxzZUYnLyUqc2VwYXJhdG9yR0Y0LyUpc3RyZXRjaHlHRjQvJSpzeW1tZXRyaWNHRjQvJShsYXJnZW9wR0Y0LyUubW92YWJsZWxpbWl0c0dGNC8lJ2FjY2VudEdGNC8lJ2xzcGFjZUdRJjAuMGVtRicvJSdyc3BhY2VHRkMtRiw2LlEiI0YnLyUwZm9udF9zdHlsZV9uYW1lR1EpMkR+SW5wdXRGJ0YvRjJGNUY3RjlGO0Y9Rj9GQUZELUkjbWlHRiQ2JlFfb0J1aWxkc35tYXRyaXh+Sn5hbmR+cmVtb3Zlc35lYWNofmNvbHVtbn50b35kZXRlcm1pbmV+aWRlbnRpZmlhYmlsaXR5RicvJSdpdGFsaWNHUSV0cnVlRidGSS9GMFEnaXRhbGljRictSSdtc3BhY2VHRiQ2Ji8lJ2hlaWdodEdRJjAuMGV4RicvJSZ3aWR0aEdGQy8lJmRlcHRoR0ZaLyUqbGluZWJyZWFrR1EobmV3bGluZUYnLUZWNiZGWEZlbkZnbi9Gam5RJWF1dG9GJy1GLDYuRi5GSUYvRjJGNUY3RjlGO0Y9Rj9GQUZERlVGXG8tRk02JlElc29scEYnRlBGSUZTLUYsNi5RKiZjb2xvbmVxO0YnRklGL0YyRjVGN0Y5RjtGPUY/L0ZCUSwwLjI3Nzc3NzhlbUYnL0ZFRmlvLUZNNiZRI29wRidGUEZJRlMtSShtZmVuY2VkR0YkNiUtRiM2JS1GTTYmUShjb252ZXJ0RidGUEZJRlMtRl9wNiUtRiM2Ji1GTTYmUSRzb2xGJ0ZQRklGUy1GLDYuUSIsRidGSUYvRjIvRjZGUkY3RjlGO0Y9Rj9GQS9GRVEsMC4zMzMzMzMzZW1GJy1GTTYmUShwb2x5bm9tRidGUEZJRlNGL0ZJRi9GL0ZJRi8tRiw2LlEiOkYnRklGL0YyRjVGN0Y5RjtGPUY/RmhvRmpvRlVGYG9GYm9GZW8tRl9wNictRiM2KkZib0ZdcUZbcC1GX3A2JS1GIzYlRmNwLUZfcDYlLUYjNiYtRk02JlEpZ2FtbWFzb2xGJ0ZQRklGU0ZdcUZjcUYvRklGL0YvRklGL0ZdcUZbcC1GX3A2JS1GIzYlRmNwLUZfcDYlLUYjNiYtRk02JlEqbGFtYmRhc29sRidGUEZJRlNGXXFGY3FGL0ZJRi9GL0ZJRi9GL0ZJRi8vJSVvcGVuR1EiW0YnLyUmY2xvc2VHUSJdRictRl9wNictRiM2JC1GLDYtUSFGJ0YvRjJGNUY3RjlGO0Y9Rj9GQUZERi9GSUYvRmNzRmZzRmZxRlVGYG9GanBGZW8tRl9wNictRiM2KEZqcEZdcUZlckZdcUZgc0YvRklGL0Zjc0Zmc0Zpc0ZmcUZVRlxvLUZNNiZRJU1nYW1GJ0ZQRklGU0Zlby1GTTYmUSdNYXRyaXhGJ0ZQRklGUy1GX3A2JS1GIzYqLUZNNiZRIm5GJ0ZQRklGU0ZdcS1GX3A2JS1GIzYmLUZNNiZRImlGJ0ZQRklGU0ZdcS1GTTYmUSJqRidGUEZJRlNGL0ZJRi8tRiw2LlEoJnNyYXJyO0YnRklGL0YyRjVGN0Y5RjtGPUY/RkFGRC1GTTYmUSZnYW1tYUYnL0ZRRjRGSUYvLUZfcDYnRmN1RklGL0Zjc0Zmcy1GX3A2JS1GIzYkLUZNNiZRInRGJ0ZQRklGU0YvRklGL0YvRklGL0ZmcUZVRmBvLUZNNiZRJU1sYW1GJ0ZQRklGU0Zlb0ZndC1GX3A2JS1GIzYsRl51Rl1xLUZNNiZRImxGJ0ZQRklGU0ZdcUZhdUZbdi1GTTYmUSNsYUYnRlBGSUZTRmJ2RmR2Ri9GSUYvRmZxRlUtRk02JlEnTWFscGhhRidGUEZJRlNGZW8tRk02JlElc3Vic0YnRlBGSUZTLUZfcDYlLUYjNiYtRk02JlEmeHN1YnNGJ0ZQRklGU0ZdcS1GTTYmUSZNZGdkeEYnRlBGSUZTRi9GSUYvLUYsNi5RKSZtaWRkb3Q7RidGSUYvRjJGNUY3RjlGO0Y9Rj8vRkJRLDAuMTY2NjY2N2VtRicvRkVGXHlGW3gtRl9wNiUtRiM2JkZlckZdcUZkdEYvRklGL0ZmcUZVRmBvLUZNNiZRLU1hbHBoYVNlcmllc0YnRlBGSUZTRmVvRmd0LUZfcDYlLUYjNiwtRk02JlEibUYnRlBGSUZTRl1xRl51Rl1xRmF1Rlt2LUZNNiZRJ3Nlcmllc0YnRlBGSUZTLUZfcDYlLUYjNitGaHdGYnZGXXFGaHYtRiw2LlEiPUYnRklGL0YyRjVGN0Y5RjtGPUY/RmhvRmpvLUkjbW5HRiQ2JVEiMEYnRklGL0ZdcS1GTTYmUSZPcmRlckYnRlBGSUZTRi9GSUYvRl10Ri9GSUYvRmZxRlVGYG8tRk02JlEmTWJldGFGJ0ZQRklGU0Zlb0ZbeEZeeEZoeEZbeC1GX3A2JS1GIzYmRmBzRl1xRlt3Ri9GSUYvLUYsNi5RIitGJ0ZJRi9GMkY1RjdGOUY7Rj1GPy9GQlEsMC4yMjIyMjIyZW1GJy9GRUZoW2xGW3gtRl9wNiUtRiM2JkZieEZdcS1GTTYmUSpNZGdkdGhldGFGJ0ZQRklGU0YvRklGL0ZmcUZVRmBvLUZNNiZRLE1iZXRhU2VyaWVzRidGUEZJRlNGZW9GZ3QtRl9wNiUtRiM2K0ZpeUZdcUZid0ZdcUZhdUZbdkZcei1GX3A2JS1GIzYsRl1bbEZidkZdcUZodkZjekZmekZdcUZgb0ZqekYvRklGL0YvRklGL0ZmcUZVRlVGYG9GVUZVRmBvLUZNNiZRJXdpdGhGJ0ZQRklGUy1GX3A2JS1GIzYkLUZNNiZRLkxpbmVhckFsZ2VicmFGJ0ZQRklGU0YvRklGL0ZmcUZVRlxvLUZNNiZRJXJvd3NGJ0ZQRklGU0Zlby1GTTYmUSRzdW1GJ0ZQRklGUy1GX3A2JS1GIzYvLUZNNiZRI251RidGYXZGSUYvLUZfcDYnLUYjNiYtRiw2LlEiJ0YnRklGL0YyRjVGN0Y5RjtGPUY/L0ZCUSwwLjExMTExMTFlbUYnRkRGZXVGZ15sRi9GSUYvRmNzRmZzRmRbbC1GZ3o2JVEiMUYnRklGL0ZdcUZnXmxGZXVGZ15sRmN6RlxfbC1GLDYuUSMuLkYnRklGL0YyRjVGN0Y5RjtGPUY/RmdbbEZERml5Ri9GSUYvRmZxRlVGXG8tRk02JlEiSkYnRlBGSUZTRmVvRmd0LUZfcDYlLUYjNihGZl1sRl1xRl51RmRbbEZid0YvRklGL0ZmcUZVRlxvLUZNNiZRJHJvd0YnRlBGSUZTRmVvRlxfbEZmcUZVRlxvLUYsNjBRJGZvckYnLyUlYm9sZEdGUkZJL0YwUSVib2xkRicvJStmb250d2VpZ2h0R0ZiYGxGMkY1RjdGOUY7Rj1GP0ZBRkRGYG9GZXVGYG8tRiw2MFElZnJvbUYnRl9gbEZJRmFgbEZjYGxGMkY1RjdGOUY7Rj1GP0ZBRkRGYG9GXF9sRmBvLUYsNjBRI3RvRidGX2BsRklGYWBsRmNgbEYyRjVGN0Y5RjtGPUY/RkFGREZgb0ZpeUZgby1GLDYwUSNkb0YnRl9gbEZJRmFgbEZjYGxGMkY1RjdGOUY7Rj1GP0ZBRkRGVUZgb0ZcYGxGYG9GaHVGYG9GZWBsRmBvRmZ6RmhgbEZgb0ZgXmwtRl9wNictRiM2JEZldUYvRklGL0Zjc0Zmc0Zgb0ZbYWxGVUZgb0ZcYGxGYG8tRk02JlEia0YnRlBGSUZTRmBvRmVgbEZgb0ZcX2xGYG9GaGBsRmBvRl51RmBvRlthbEZVRmBvRmJfbC1GX3A2Jy1GIzYmRmlfbEZdcUZiYWxGL0ZJRi9GY3NGZnNGZW8tRk02JlEmY29lZmZGJ0ZQRklGUy1GX3A2JS1GIzYpRmJ5LUZfcDYnLUYjNiZGZXVGXXFGYmFsRi9GSUYvRmNzRmZzRl1xRmh2Rl1xRmh1Ri9GSUYvRmZxRlVGYG8tRiw2MFEkZW5kRidGX2BsRklGYWBsRmNgbEYyRjVGN0Y5RjtGPUY/RkFGREZgb0ZbYWxGZnFGVUZgb0ZcYGxGYG9GYmFsRmBvRmVgbEZgb0ZcX2xGYG9GaGBsRmBvRmJ3RmBvRlthbEZVRmBvRmJfbC1GX3A2Jy1GIzYoRmlfbEZdcUZedUZkW2xGYmFsRi9GSUYvRmNzRmZzRmVvRmlhbC1GX3A2JS1GIzYpRmFcbEZgYmxGXXFGaHZGXXFGaHVGL0ZJRi9GZnFGVUZgb0ZkYmxGYG9GW2FsRmZxRlVGYG9GaV9sRmVvRmlfbEZkW2xGXF9sRmZxRlVGYG9GZGJsRmBvRlthbEZmcUZVRmBvRmRibEZgb0ZbYWxGZnFGVUZgb0ZVRmBvRlxdbC1GX3A2JS1GIzYlRmNdbC1GX3A2Jy1GIzYkLUZNNiZRKE1vZHVsYXJGJ0ZQRklGU0YvRklGL0Zjc0Zmc0YvRklGL0ZmcUZVRlVGVUZgby1GTTYmUSZyYW5rSkYnRlBGSUZTRmVvLUZNNiZRJVJhbmtGJ0ZQRklGUy1GX3A2JS1GIzYmLUZNNiZRInBGJ0ZQRklGU0ZdcUZiX2xGL0ZJRi9GZnFGVUZgby1GTTYmUSdwcmludGZGJ0ZQRklGUy1GX3A2JS1GIzYnRl10LUkjbXNHRiQ2I1EyUmFua35vZn5Kfj1+JWR+XG5GJ0ZdcUZqY2xGL0ZJRi8tRiw2LlEiO0YnRklGL0YyRmBxRjdGOUY7Rj1GP0ZBRmpvRlVGXG9GXGBsRmBvLUZNNiZRImVGJ0ZQRklGU0Zgb0ZlYGxGYG9GXF9sRmBvRmhgbEZgb0ZedUZkW2xGYndGYG9GW2FsRlVGYG8tRk02JlEiTUYnRlBGSUZTRmVvLUZNNiZRLURlbGV0ZUNvbHVtbkYnRlBGSUZTLUZfcDYlLUYjNiZGYl9sRl1xRmVlbEYvRklGL0ZmcUZVRmBvRmhlbEZiZWxGVUZgby1GTTYmUSZyYW5rTUYnRlBGSUZTRmVvRl1kbC1GX3A2JS1GIzYmRmRkbEZdcUZoZWxGL0ZJRi9GZnFGVUZgby1GLDYwUSNpZkYnRl9gbEZJRmFgbEZjYGxGMkY1RjdGOUY7Rj1GP0ZBRkRGYG8tRl9wNiUtRiM2J0ZlZWxGYG8tRiw2LlEmJmxlcTtGJ0ZJRi9GMkY1RjdGOUY7Rj1GP0Zob0Zqb0ZedUYvRklGL0Zgby1GLDYwUSV0aGVuRidGX2BsRklGYWBsRmNgbEYyRjVGN0Y5RjtGPUY/RkFGREZVRmBvRmdkbC1GX3A2JS1GIzYsRl10LUZfZWw2I1E/UmFua35vZn5Kfi1+eFt+JWR+XX49fiVkfi0+fiVzRidGXXFGZWVsRl1xRmJmbEZdcS1GTTYmUSdzdGF0ZXNGJ0ZQRklGUy1GX3A2Jy1GIzYkRmVlbEYvRklGL0Zjc0Zmc0YvRklGL0ZiZWxGVUZgby1GLDYwUSVlbGlmRidGX2BsRklGYWBsRmNgbEYyRjVGN0Y5RjtGPUY/RkFGREZgby1GX3A2JS1GIzYoRmVlbEZgby1GLDYuUSI+RidGSUYvRjJGNUY3RjlGO0Y9Rj9GaG9Gam9GYG9GXnVGL0ZJRi9GYG9GY2dsRlVGYG9GZ2RsLUZfcDYlLUYjNi5GXXQtRl9lbDYjUUNSYW5rfm9mfkp+LX50aGV0YVt+JWR+XX49fiVkfi0+fiVzRidGXXFGZWVsLUYsNi5RKCZtaW51cztGJ0ZJRi9GMkY1RjdGOUY7Rj1GP0ZnW2xGaVtsRl51Rl1xRmJmbEZdcS1GTTYmUStwYXJhbWV0ZXJzRidGUEZJRlMtRl9wNictRiM2JkZlZWxGZWlsRl51Ri9GSUYvRmNzRmZzRi9GSUYvRmJlbEZVRmBvRmRibEZgb0ZpZmxGYmVsRlVGYG9GaWZsRmBvLUZfcDYlLUYjNiZGYmZsLUYsNi5RIjxGJ0ZJRi9GMkY1RjdGOUY7Rj1GP0Zob0Zqb0ZqY2xGL0ZJRi9GYG9GY2dsRmBvRlVGXG9GZ2RsLUZfcDYlLUYjNiZGXXQtRl9lbDYjUTR+aXN+aWRlbnRpZmlhYmxlflxuRidGXXRGL0ZJRi9GYmVsRlVGYG9GZGhsRmBvLUZfcDYlLUYjNidGYmZsRmBvRmN6RmpjbEYvRklGL0Zgb0ZjZ2xGYG9GVUZcb0ZnZGwtRl9wNiUtRiM2JkZddC1GX2VsNiNRNX5ub3R+aWRlbnRpZmlhYmxlflxuRidGXXRGL0ZJRi9GYmVsRmBvRlVGYG9GZGJsRmBvRmlmbEZiZWxGVUZgb0ZkYmxGYG9GW2FsRmZxRlVGXXQvJStleGVjdXRhYmxlR0Y0Ri8=</Equation></Text-field>
</Input>
<Output><Text-field style="Line Printed Output" layout="Line Printed Output">Rank of J = 40 
Rank of J - x[ 1 ] = 40 -&gt; x1 not identifiable 
Rank of J - x[ 2 ] = 40 -&gt; x2 not identifiable 
Rank of J - x[ 3 ] = 40 -&gt; x3 not identifiable 
Rank of J - x[ 4 ] = 39 -&gt; x4 is identifiable 
Rank of J - x[ 5 ] = 39 -&gt; x5 is identifiable 
Rank of J - x[ 6 ] = 39 -&gt; x6 is identifiable 
Rank of J - x[ 7 ] = 40 -&gt; x7 not identifiable 
Rank of J - x[ 8 ] = 40 -&gt; x8 not identifiable 
Rank of J - x[ 9 ] = 40 -&gt; x9 not identifiable 
Rank of J - x[ 10 ] = 39 -&gt; x10 is identifiable 
Rank of J - x[ 11 ] = 40 -&gt; x11 not identifiable 
Rank of J - x[ 12 ] = 40 -&gt; x12 not identifiable 
Rank of J - x[ 13 ] = 40 -&gt; x13 not identifiable 
Rank of J - x[ 14 ] = 40 -&gt; x14 not identifiable 
Rank of J - x[ 15 ] = 40 -&gt; x15 not identifiable 
Rank of J - theta[ 1 ] = 40 -&gt; k1 not identifiable 
Rank of J - theta[ 2 ] = 40 -&gt; k2 not identifiable 
Rank of J - theta[ 3 ] = 39 -&gt; k3 is identifiable 
Rank of J - theta[ 4 ] = 39 -&gt; k4 is identifiable 
Rank of J - theta[ 5 ] = 40 -&gt; k5 not identifiable 
Rank of J - theta[ 6 ] = 39 -&gt; k6 is identifiable 
Rank of J - theta[ 7 ] = 39 -&gt; k7 is identifiable 
Rank of J - theta[ 8 ] = 40 -&gt; k8 not identifiable 
Rank of J - theta[ 9 ] = 39 -&gt; k9 is identifiable 
Rank of J - theta[ 10 ] = 39 -&gt; k10 is identifiable 
Rank of J - theta[ 11 ] = 39 -&gt; k11 is identifiable 
Rank of J - theta[ 12 ] = 40 -&gt; k12 not identifiable 
Rank of J - theta[ 13 ] = 39 -&gt; k13 is identifiable 
Rank of J - theta[ 14 ] = 39 -&gt; k14 is identifiable 
Rank of J - theta[ 15 ] = 39 -&gt; k15 is identifiable 
Rank of J - theta[ 16 ] = 40 -&gt; k16 not identifiable 
Rank of J - theta[ 17 ] = 39 -&gt; k17 is identifiable 
Rank of J - theta[ 18 ] = 40 -&gt; k18 not identifiable 
Rank of J - theta[ 19 ] = 39 -&gt; k19 is identifiable 
Rank of J - theta[ 20 ] = 40 -&gt; k20 not identifiable 
Rank of J - theta[ 21 ] = 39 -&gt; k21 is identifiable 
Rank of J - theta[ 22 ] = 40 -&gt; k22 not identifiable 
Rank of J - theta[ 23 ] = 39 -&gt; k23 is identifiable 
Rank of J - theta[ 24 ] = 39 -&gt; k24 is identifiable 
Rank of J - theta[ 25 ] = 40 -&gt; k25 not identifiable 
Rank of J - theta[ 26 ] = 39 -&gt; k26 is identifiable 
Rank of J - theta[ 27 ] = 39 -&gt; k27 is identifiable 
Rank of J - theta[ 28 ] = 40 -&gt; k28 not identifiable 
</Text-field>
</Output>
</Group></Presentation-Block><Presentation-Block>
<Group view="presentation" inline-output="false" labelreference="L7" drawlabel="true" applyint="true" applyrational="true" applyexponent="false">
<Input><Text-field style="Text" layout="Normal"><Equation executable="true" style="2D Math" input-equation="" display="LUklbXJvd0c2Iy9JK21vZHVsZW5hbWVHNiJJLFR5cGVzZXR0aW5nR0koX3N5c2xpYkdGJzYlLUkjbW9HRiQ2LVEifkYnLyUsbWF0aHZhcmlhbnRHUSdub3JtYWxGJy8lJmZlbmNlR1EmZmFsc2VGJy8lKnNlcGFyYXRvckdGNC8lKXN0cmV0Y2h5R0Y0LyUqc3ltbWV0cmljR0Y0LyUobGFyZ2VvcEdGNC8lLm1vdmFibGVsaW1pdHNHRjQvJSdhY2NlbnRHRjQvJSdsc3BhY2VHUSYwLjBlbUYnLyUncnNwYWNlR0ZDLyUrZXhlY3V0YWJsZUdGNEYv">LUklbXJvd0c2Iy9JK21vZHVsZW5hbWVHNiJJLFR5cGVzZXR0aW5nR0koX3N5c2xpYkdGJzYlLUkjbW9HRiQ2LVEifkYnLyUsbWF0aHZhcmlhbnRHUSdub3JtYWxGJy8lJmZlbmNlR1EmZmFsc2VGJy8lKnNlcGFyYXRvckdGNC8lKXN0cmV0Y2h5R0Y0LyUqc3ltbWV0cmljR0Y0LyUobGFyZ2VvcEdGNC8lLm1vdmFibGVsaW1pdHNHRjQvJSdhY2NlbnRHRjQvJSdsc3BhY2VHUSYwLjBlbUYnLyUncnNwYWNlR0ZDLyUrZXhlY3V0YWJsZUdGNEYv</Equation></Text-field>
</Input>
</Group></Presentation-Block>
</Worksheet>
